# Supplementary material for: Spider phylogenomics: untangling the Spider Tree of Life
Source: PeerJ. 2016 Feb 23;4:e1719. doi: 10.7717/peerj.1719 (PMC4768681; doi:10.7717/peerj.1719)
Supplement: Supplemental Information 3 — Spider Core Ortholog Annotations. BLASTP (top hit, evalue 1E–10) of Spider Core OGs found in reference taxon (Acanthoscurria geniculata) against either (1) custom BLAST database of Stegodyphus mimosarum proteins downloaded from GenBank (BioProject Accession PRJNA222714; 27,135 protein sequences) or (2) nr, the non-redundant protein database maintained by NCBI. Arthropod Core OG 1 matches to Spider Core OG listed in first column. [file peerj-04-1719-s017.tex]

\captionof{table}{Spider Core Ortholog Annotations.  BLASTP (top hit, evalue 1E-10) of Spider Core OGs found in reference taxon (Acanthoscurria geniculata) against either 1) custom BLAST database of Stegodyphus mimosarum proteins downloaded from GenBank (BioProject Accession PRJNA222714; 27,135 protein sequences) or 2) nr, the non-redundant protein database maintained by NCBI.  Arthropod Core OG matches to Spider Core OG listed in first column.}
\centering
\renewcommand{\arraystretch}{1.2}
\begin{longtable}{|p{1cm}|p{1cm}|p{3cm}|p{1cm}|} 
\hline
\multicolumn{1}{|c|}{\textbf{Arthropod Core ID}} & 
\multicolumn{1}{c|}{\textbf{Spider Core ID}} & 
\multicolumn{1}{c|}{\textbf{Putative Ortholog Description}} &
\multicolumn{1}{c|}{\textbf{Target Database}} \\ \hline 
\endfirsthead
\multicolumn{4}{c}{{\bfseries \textbf{Supplemental Table 1} -- continued from previous page}} \\ \hline 
\multicolumn{1}{|c|}{\textbf{Arthropod Core ID}} & 
\multicolumn{1}{c|}{\textbf{Spider Core ID}} & 
\multicolumn{1}{c|}{\textbf{Putative Ortholog Description}} &
\multicolumn{1}{c|}{\textbf{Target Database}} \\ \hline  
\endhead 
NA & 356 & Protein spinster partial & custom\\ \hline
NA & 358 & MAP/microtubule affinity-regulating kinase 3 partial & custom\\ \hline
NA & 359 & Metastasis-associated protein MTA1 partial & custom\\ \hline
NA & 360 & Oxysterol-binding protein-related protein 9 partial & custom\\ \hline
NA & 363 & NAD-dependent deacetylase sirtuin-1 partial & custom\\ \hline
NA & 365 & putative fatty acyl-CoA reductase partial & custom\\ \hline
90433 & 369 & Superkiller viralicidic activity 2-like 2 partial & custom\\ \hline
NA & 370 & hypothetical protein X975 26308 partial & custom\\ \hline
NA & 371 & 5'-3' exoribonuclease 2 partial & custom\\ \hline
90338 & 372 & Calcium homeostasis endoplasmic reticulum protein partial & custom\\ \hline
NA & 375 & Lysine-specific demethylase 5A partial & custom\\ \hline
NA & 382 & MAGUK p55 subfamily member 5 partial & custom\\ \hline
NA & 383 & Catenin alpha partial & custom\\ \hline
NA & 388 & Protein alan shepard partial & custom\\ \hline
NA & 389 & Caskin-1 partial & custom\\ \hline
NA & 392 & Glycerophosphocholine phosphodiesterase GPCPD1 partial & custom\\ \hline
NA & 393 & Ataxin-2 partial & custom\\ \hline
NA & 395 & Transcription elongation factor SPT6 partial & custom\\ \hline
NA & 399 & E3 ubiquitin-protein ligase UBR2 partial & custom\\ \hline
NA & 410 & Phosphatidylinositol-binding clathrin assembly protein LAP partial & custom\\ \hline
NA & 411 & Sushi von Willebrand factor type A EGF and pentraxin domain-containing protein 1 partial & custom\\ \hline
NA & 413 & Cubilin partial & custom\\ \hline
NA & 415 & Ras GTPase-activating protein 1 partial & custom\\ \hline
NA & 416 & Cytoplasmic dynein 1 intermediate chain 2 partial & custom\\ \hline
89661 & 418 & Bifunctional 3'-phosphoadenosine 5'-phosphosulfate synthase partial & custom\\ \hline
NA & 419 & Glycogen synthase kinase-3 beta partial & custom\\ \hline
NA & 422 & Irregular chiasm C-roughest protein partial & custom\\ \hline
89807 & 423 & Actin-interacting protein 1 partial & custom\\ \hline
NA & 425 & hypothetical protein X975 25889 partial & custom\\ \hline
NA & 426 & Transforming growth factor-beta-induced protein ig-h3 partial & custom\\ \hline
NA & 427 & Coatomer subunit alpha partial & custom\\ \hline
NA & 429 & putative E3 ubiquitin-protein ligase MYCBP2 partial & custom\\ \hline
NA & 430 & Macoilin-1 partial & custom\\ \hline
90507 & 431 & Stress-activated protein kinase JNK partial & custom\\ \hline
NA & 432 & 5'-3' exoribonuclease 1 partial & custom\\ \hline
NA & 437 & U5 small nuclear ribonucleoprotein helicase partial & custom\\ \hline
90171 & 438 & U5 small nuclear ribonucleoprotein component partial & custom\\ \hline
90478 & 439 & Nucleobindin-1 partial & custom\\ \hline
NA & 440 & Protein transport protein Sec24A partial & custom\\ \hline
NA & 441 & hypothetical protein X975 00738 partial & custom\\ \hline
NA & 443 & Receptor-type tyrosine-protein phosphatase mu partial & custom\\ \hline
90468 & 444 & Beta-galactosidase partial & custom\\ \hline
NA & 446 & hypothetical protein X975 09242 partial & custom\\ \hline
NA & 449 & Tyrosine-protein kinase PR2 partial & custom\\ \hline
NA & 454 & Muscle M-line assembly protein unc-89 partial & custom\\ \hline
90448 & 455 & Endoplasmin partial & custom\\ \hline
89844 & 456 & Ubiquitin-like modifier-activating enzyme 1 partial & custom\\ \hline
90063 & 457 & hypothetical protein X975 10054 partial & custom\\ \hline
90057 & 460 & Glycogen debranching enzyme partial & custom\\ \hline
NA & 462 & Protein LSM14-like protein partial & custom\\ \hline
89946 & 464 & Integrin alpha-9 partial & custom\\ \hline
NA & 465 & Lysine-specific demethylase 2B partial & custom\\ \hline
90251 & 466 & Ubiquitin-like modifier-activating enzyme ATG7 partial & custom\\ \hline
NA & 470 & Glycerol-3-phosphate acyltransferase 1 mitochondrial partial & custom\\ \hline
NA & 473 & Serine/threonine-protein phosphatase 6 regulatory subunit 3 partial & custom\\ \hline
NA & 474 & KAT8 regulatory NSL complex subunit 1 partial & custom\\ \hline
89714 & 475 & UDP-glucose:glycoprotein glucosyltransferase 1 partial & custom\\ \hline
90034 & 476 & Sterol regulatory element-binding protein 1 partial & custom\\ \hline
NA & 477 & Glypican-6 partial & custom\\ \hline
90536 & 478 & Pyruvate kinase muscle isozyme partial & custom\\ \hline
NA & 480 & Influenza virus NS1A-binding protein-like protein partial & custom\\ \hline
90317 & 481 & Armadillo segment polarity protein partial & custom\\ \hline
NA & 482 & ATP-dependent RNA helicase DDX1 partial & custom\\ \hline
90596 & 484 & Leucine--tRNA ligase cytoplasmic partial & custom\\ \hline
89750 & 485 & Eukaryotic peptide chain release factor GTP-binding subunit ERF3A partial & custom\\ \hline
90499 & 486 & Serrate RNA effector molecule-like protein partial & custom\\ \hline
89876 & 491 & Exportin-1 partial & custom\\ \hline
NA & 504 & Oxysterol-binding protein 2 partial & custom\\ \hline
NA & 505 & Serine/threonine-protein kinase tousled-like 1 partial & custom\\ \hline
89918 & 509 & Splicing factor 3A subunit 1 partial & custom\\ \hline
NA & 510 & Band 4.1-like protein 4A partial & custom\\ \hline
90393 & 512 & FACT complex subunit spt16 partial & custom\\ \hline
NA & 513 & ATP-citrate synthase partial & custom\\ \hline
NA & 514 & Choline/ethanolaminephosphotransferase 1 partial & custom\\ \hline
89829 & 518 & Ubiquitin carboxyl-terminal hydrolase 7 partial & custom\\ \hline
NA & 519 & Carnitine O-palmitoyltransferase 1 liver isoform partial & custom\\ \hline
90354 & 520 & Pre-mRNA-processing factor 40-like protein partial & custom\\ \hline
NA & 522 & CAP-Gly domain-containing linker protein 1 partial & custom\\ \hline
NA & 524 & Carboxypeptidase D partial & custom\\ \hline
NA & 525 & hypothetical protein X975 17021 partial & custom\\ \hline
NA & 529 & Eukaryotic initiation factor 4A-III partial & custom\\ \hline
89912 & 534 & AP-2 complex subunit alpha-2 partial & custom\\ \hline
NA & 535 & hypothetical protein X975 00501 partial & custom\\ \hline
NA & 537 & hypothetical protein X975 01393 partial & custom\\ \hline
NA & 539 & Phytanoyl-CoA dioxygenase peroxisomal partial & custom\\ \hline
NA & 540 & Cullin-1 partial & custom\\ \hline
NA & 541 & Lethal(3)malignant brain tumor-like protein 3 partial & custom\\ \hline
89995 & 542 & putative ATP-dependent RNA helicase DDX23 partial & custom\\ \hline
NA & 544 & Ataxin-2 partial & custom\\ \hline
NA & 545 & hypothetical protein X975 18913 partial & custom\\ \hline
NA & 549 & Kynurenine--oxoglutarate transaminase 3 partial & custom\\ \hline
NA & 550 & Poly(U)-binding-splicing factor half pint partial & custom\\ \hline
89734 & 551 & putative phospholipid-transporting ATPase IIB partial & custom\\ \hline
NA & 553 & hypothetical protein X975 21588 partial & custom\\ \hline
NA & 554 & Zinc finger X-linked protein ZXDB partial & custom\\ \hline
NA & 560 & Bone morphogenetic protein receptor type-2 partial & custom\\ \hline
90335 & 561 & Threonine--tRNA ligase cytoplasmic partial & custom\\ \hline
90055 & 562 & Valine--tRNA ligase partial & custom\\ \hline
NA & 563 & AP-3 complex subunit delta-1 partial & custom\\ \hline
90418 & 565 & cAMP-dependent protein kinase regulatory subunit partial & custom\\ \hline
NA & 567 & Inactive dipeptidyl peptidase 10 partial & custom\\ \hline
NA & 568 & Uridine-cytidine kinase-like 1 partial & custom\\ \hline
NA & 569 & hypothetical protein X975 14140 partial & custom\\ \hline
NA & 570 & Protein transport protein Sec23A partial & custom\\ \hline
NA & 572 & Integrator complex subunit 4 partial & custom\\ \hline
NA & 574 & putative ATP-dependent RNA helicase TDRD9 partial & custom\\ \hline
NA & 576 & Ubiquitin carboxyl-terminal hydrolase 47 partial & custom\\ \hline
NA & 577 & hypothetical protein X975 19997 partial & custom\\ \hline
NA & 582 & Vitellogenin-6 partial & custom\\ \hline
NA & 584 & Protein phosphatase 1B partial & custom\\ \hline
NA & 585 & Protein FAM134C partial & custom\\ \hline
NA & 586 & YTH domain family protein 1 partial & custom\\ \hline
NA & 587 & Ral GTPase-activating protein subunit beta partial & custom\\ \hline
NA & 588 & Vacuolar protein sorting-associated protein 35 partial & custom\\ \hline
NA & 590 & Ubiquitin thioesterase Zranb1 partial & custom\\ \hline
NA & 592 & hypothetical protein X975 10048 partial & custom\\ \hline
NA & 595 & Angiotensin-converting enzyme partial & custom\\ \hline
89663 & 597 & Procollagen-lysine2-oxoglutarate 5-dioxygenase 3 partial & custom\\ \hline
NA & 598 & Tropomodulin partial & custom\\ \hline
NA & 600 & Ectonucleoside triphosphate diphosphohydrolase 1 partial & custom\\ \hline
89883 & 601 & Monocarboxylate transporter 14 partial & custom\\ \hline
90447 & 602 & Aconitate hydratase mitochondrial partial & custom\\ \hline
NA & 603 & hypothetical protein X975 15148 partial & custom\\ \hline
NA & 604 & Acetyl-coenzyme A synthetase cytoplasmic partial & custom\\ \hline
NA & 605 & ATP-sensitive inward rectifier potassium channel 12 partial & custom\\ \hline
NA & 609 & Homeobox protein cut partial & custom\\ \hline
NA & 610 & Pumilio-like protein partial & custom\\ \hline
NA & 613 & Protein Hook-like protein partial & custom\\ \hline
NA & 615 & Trithorax group protein osa partial & custom\\ \hline
90516 & 619 & Glutamine synthetase 2 cytoplasmic partial & custom\\ \hline
90333 & 620 & Non-specific lipid-transfer protein partial & custom\\ \hline
NA & 621 & E3 ubiquitin-protein ligase HUWE1 partial & custom\\ \hline
NA & 622 & Stathmin-1-A partial & custom\\ \hline
NA & 623 & Neuropathy target esterase partial & custom\\ \hline
90470 & 624 & Serine/threonine-protein kinase TAO1 partial & custom\\ \hline
89658 & 625 & Nuclease domain-containing protein 1 partial & custom\\ \hline
NA & 627 & Cytoplasmic polyadenylation element-binding protein 1-B partial & custom\\ \hline
NA & 631 & Vacuolar protein sorting-associated protein 41-like protein partial & custom\\ \hline
NA & 632 & E3 ubiquitin-protein ligase RNF123 partial & custom\\ \hline
NA & 633 & Pyruvate dehydrogenase phosphatase regulatory subunit mitochondrial partial & custom\\ \hline
NA & 635 & hypothetical protein X975 12682 partial & custom\\ \hline
NA & 636 & Ring canal kelch-like protein partial & custom\\ \hline
NA & 641 & hypothetical protein X975 17022 partial & custom\\ \hline
90318 & 644 & Chloride channel protein 2 partial & custom\\ \hline
NA & 650 & Homogentisate 12-dioxygenase partial & custom\\ \hline
90595 & 652 & hypothetical protein X975 02019 partial & custom\\ \hline
NA & 653 & Proteasome activator complex subunit 4 partial & custom\\ \hline
NA & 655 & Secretory carrier-associated membrane protein 1 partial & custom\\ \hline
90300 & 656 & Nuclear export mediator factor Nemf partial & custom\\ \hline
89830 & 660 & Carboxypeptidase M partial & custom\\ \hline
NA & 661 & Cytosolic purine 5'-nucleotidase partial & custom\\ \hline
NA & 664 & GMP synthase [glutamine-hydrolyzing] partial & custom\\ \hline
NA & 665 & Neuropilin and tolloid-like protein 2 partial & custom\\ \hline
90247 & 666 & Myosin heavy chain 95F partial & custom\\ \hline
NA & 668 & Upstream stimulatory factor 2 partial & custom\\ \hline
NA & 669 & TBC1 domain family member 9 partial & custom\\ \hline
NA & 677 & PHD and RING finger domain-containing protein 1 partial & custom\\ \hline
NA & 680 & Apoptosis-stimulating of p53 protein 1 partial & custom\\ \hline
NA & 681 & putative hexokinase HKDC1 partial & custom\\ \hline
NA & 684 & Ribosome-binding protein 1 partial & custom\\ \hline
90510 & 686 & Arginine kinase partial & custom\\ \hline
NA & 688 & Hepatocyte growth factor-regulated tyrosine kinase substrate partial & custom\\ \hline
NA & 689 & Striatin-3 partial & custom\\ \hline
NA & 691 & Cullin-3-A partial & custom\\ \hline
NA & 692 & Laminin subunit alpha-2 partial & custom\\ \hline
NA & 693 & hypothetical protein X975 05141 partial & custom\\ \hline
90142 & 697 & Protein unc-45-like protein partial & custom\\ \hline
90353 & 699 & Protein henna partial & custom\\ \hline
NA & 700 & hypothetical protein X975 22176 partial & custom\\ \hline
NA & 703 & Alpha-taxilin partial & custom\\ \hline
NA & 705 & Phosphatidylinositol 4-kinase beta partial & custom\\ \hline
NA & 707 & Zinc finger FYVE domain-containing protein 1 partial & custom\\ \hline
NA & 708 & Cyclic AMP-responsive element-binding protein 3-like protein 3 partial & custom\\ \hline
NA & 711 & E3 ubiquitin-protein ligase LRSAM1 partial & custom\\ \hline
89656 & 717 & Nipped-B-like protein partial & custom\\ \hline
NA & 719 & Protein flightless-1 partial & custom\\ \hline
NA & 724 & hypothetical protein X975 08766 partial & custom\\ \hline
NA & 725 & Choline-phosphate cytidylyltransferase B partial & custom\\ \hline
89902 & 726 & putative ATP-dependent RNA helicase DDX4 partial & custom\\ \hline
NA & 727 & Isocitrate dehydrogenase [NADP] mitochondrial partial & custom\\ \hline
90358 & 728 & Cyclin-dependent kinase 2 partial & custom\\ \hline
NA & 729 & C-1-tetrahydrofolate synthase cytoplasmic partial & custom\\ \hline
NA & 730 & PDZ and LIM domain protein Zasp partial & custom\\ \hline
NA & 731 & cAMP-specific 3'5'-cyclic phosphodiesterase partial & custom\\ \hline
NA & 732 & Syntaxin-binding protein 5 partial & custom\\ \hline
NA & 733 & Histone-lysine N-methyltransferase EZH2 partial & custom\\ \hline
NA & 734 & 26S proteasome non-ATPase regulatory subunit 1 partial & custom\\ \hline
NA & 735 & Importin-9 partial & custom\\ \hline
NA & 737 & hypothetical protein X975 03177 partial & custom\\ \hline
NA & 738 & Regulator of chromosome condensation partial & custom\\ \hline
NA & 739 & putative palmitoyltransferase ZDHHC8 partial & custom\\ \hline
NA & 740 & Unconventional myosin-XV partial & custom\\ \hline
NA & 746 & Mannosyl-oligosaccharide alpha-12-mannosidase isoform A partial & custom\\ \hline
89937 & 748 & [Pyruvate dehydrogenase [lipoamide]] kinase mitochondrial partial & custom\\ \hline
NA & 750 & Exocyst complex component 6B partial & custom\\ \hline
NA & 751 & Katanin p80 WD40-containing subunit B1 partial & custom\\ \hline
NA & 752 & Transmembrane and coiled-coil domain-containing protein 7 partial & custom\\ \hline
NA & 757 & Protein MON2-like protein partial & custom\\ \hline
NA & 758 & Zinc finger FYVE domain-containing protein 9 partial & custom\\ \hline
NA & 761 & hypothetical protein X975 06477 partial & custom\\ \hline
NA & 763 & Protein diaphanous-like protein partial & custom\\ \hline
NA & 767 & Calcium uptake protein 1-like protein mitochondrial partial & custom\\ \hline
NA & 770 & Solute carrier organic anion transporter family member 4A1 partial & custom\\ \hline
NA & 771 & Restin-like protein partial & custom\\ \hline
NA & 772 & PDZ and LIM domain protein Zasp partial & custom\\ \hline
NA & 773 & Homer protein-like protein partial & custom\\ \hline
NA & 775 & Allene oxide synthase-lipoxygenase protein partial & custom\\ \hline
NA & 777 & Tumor susceptibility 101 protein partial & custom\\ \hline
NA & 779 & Solute carrier family 12 member 4 partial & custom\\ \hline
NA & 782 & putative gamma-glutamyltransferase ywrD partial & custom\\ \hline
NA & 783 & Heat shock protein 12A partial & custom\\ \hline
NA & 784 & Coagulation factor X partial & custom\\ \hline
NA & 785 & Endothelin-converting enzyme 2 partial & custom\\ \hline
NA & 788 & Lysyl oxidase-like protein partial & custom\\ \hline
NA & 789 & Cysteine and glycine-rich protein 2 partial & custom\\ \hline
NA & 792 & Chondroitin sulfate N-acetylgalactosaminyltransferase 1 partial & custom\\ \hline
NA & 793 & Stearoyl-CoA desaturase 5 partial & custom\\ \hline
89752 & 794 & hypothetical protein X975 01626 partial & custom\\ \hline
NA & 797 & StAR-related lipid transfer protein 13 partial & custom\\ \hline
NA & 800 & Collagen type IV alpha-3-binding protein partial & custom\\ \hline
NA & 801 & Nuclear receptor-binding protein-like protein partial & custom\\ \hline
90155 & 803 & Cullin-4B partial & custom\\ \hline
NA & 804 & Interference hedgehog partial & custom\\ \hline
NA & 805 & hypothetical protein X975 01883 partial & custom\\ \hline
NA & 808 & Nostrin partial & custom\\ \hline
NA & 809 & Ubiquitin carboxyl-terminal hydrolase 32 partial & custom\\ \hline
NA & 812 & F-box-like/WD repeat-containing protein TBL1XR1 partial & custom\\ \hline
NA & 814 & Golgi reassembly-stacking protein 2 partial & custom\\ \hline
NA & 815 & SEC23-interacting protein partial & custom\\ \hline
89733 & 817 & Coatomer subunit beta partial & custom\\ \hline
NA & 818 & Peroxisomal targeting signal 1 receptor partial & custom\\ \hline
NA & 819 & Syntaxin-7 partial & custom\\ \hline
NA & 821 & Clathrin interactor 1 partial & custom\\ \hline
89869 & 823 & WASH complex subunit strumpellin partial & custom\\ \hline
NA & 824 & Protein cereblon partial & custom\\ \hline
NA & 825 & hypothetical protein X975 06244 partial & custom\\ \hline
NA & 827 & Ribosome biogenesis protein BMS1-like protein partial & custom\\ \hline
NA & 829 & Aldehyde dehydrogenase family 3 member B1 partial & custom\\ \hline
NA & 830 & Lipase maturation factor 2 partial & custom\\ \hline
NA & 832 & Neural cell adhesion molecule 1-A partial & custom\\ \hline
NA & 833 & hypothetical protein X975 18325 partial & custom\\ \hline
NA & 835 & hypothetical protein X975 17516 partial & custom\\ \hline
90215 & 840 & DNA damage-binding protein 1 partial & custom\\ \hline
NA & 841 & BAI1-associated protein 3 partial & custom\\ \hline
90126 & 842 & ATP-dependent RNA helicase abstrakt partial & custom\\ \hline
NA & 845 & putative adenosylhomocysteinase 3 partial & custom\\ \hline
NA & 847 & Transcription factor CP2 partial & custom\\ \hline
NA & 851 & Heterogeneous nuclear ribonucleoprotein K partial & custom\\ \hline
NA & 853 & U5 small nuclear ribonucleoprotein helicase partial & custom\\ \hline
NA & 856 & Dipeptidyl peptidase 1 partial & custom\\ \hline
89646 & 857 & UTP--glucose-1-phosphate uridylyltransferase partial & custom\\ \hline
NA & 859 & U4/U6 small nuclear ribonucleoprotein Prp3 partial & custom\\ \hline
89888 & 861 & Protein arginine N-methyltransferase 1 partial & custom\\ \hline
NA & 862 & Myotubularin-related protein 3 partial & custom\\ \hline
90431 & 863 & Poly(A) polymerase gamma partial & custom\\ \hline
NA & 864 & Programmed cell death 6-interacting protein partial & custom\\ \hline
NA & 868 & F-box/WD repeat-containing protein 7 partial & custom\\ \hline
NA & 874 & Short spindle protein 4 partial & custom\\ \hline
NA & 875 & Alkaline phosphatase tissue-nonspecific isozyme partial & custom\\ \hline
NA & 876 & Extracellular domains-containing protein partial & custom\\ \hline
NA & 877 & Crooked neck-like protein 1 partial & custom\\ \hline
90122 & 879 & putative glycogen [starch] synthase partial & custom\\ \hline
NA & 880 & WD repeat and FYVE domain-containing protein 2 partial & custom\\ \hline
NA & 881 & Nuclear hormone receptor E75 partial & custom\\ \hline
NA & 884 & Eukaryotic translation initiation factor 2A partial & custom\\ \hline
NA & 886 & AT-rich interactive domain-containing protein 5B partial & custom\\ \hline
NA & 887 & DNA polymerase sigma partial & custom\\ \hline
NA & 888 & FGGY carbohydrate kinase domain-containing protein partial & custom\\ \hline
NA & 890 & Trafficking protein particle complex subunit 12 partial & custom\\ \hline
NA & 892 & hypothetical protein X975 17435 partial & custom\\ \hline
NA & 895 & PREDICTED:transmembrane protein 131-like & nr\\ \hline
NA & 896 & putative oxidoreductase GLYR1-like protein partial & custom\\ \hline
NA & 897 & Protein mothers against dpp partial & custom\\ \hline
NA & 903 & hypothetical protein X975 20223 partial & custom\\ \hline
NA & 909 & RRP12-like protein partial & custom\\ \hline
89759 & 910 & Sodium- and chloride-dependent GABA transporter 1 partial & custom\\ \hline
NA & 911 & Differentially expressed in FDCP 8-like protein partial & custom\\ \hline
89701 & 912 & Zinc finger RNA-binding protein partial & custom\\ \hline
NA & 914 & Serine/threonine-protein kinase minibrain partial & custom\\ \hline
NA & 915 & MOG interacting and ectopic P-granules protein 1 partial & custom\\ \hline
NA & 916 & Splicing factor proline- and glutamine-rich partial & custom\\ \hline
90537 & 917 & Eukaryotic translation initiation factor 3 subunit A partial & custom\\ \hline
NA & 918 & putative phospholipase B-like 2 partial & custom\\ \hline
NA & 921 & 28S ribosomal protein S23 mitochondrial partial & custom\\ \hline
NA & 922 & Alpha-L-fucosidase partial & custom\\ \hline
NA & 924 & Phosphoinositide 3-kinase regulatory subunit 4 partial & custom\\ \hline
NA & 925 & Cellular tumor antigen p53 partial & custom\\ \hline
NA & 927 & 3-hydroxy-3-methylglutaryl-coenzyme A reductase partial & custom\\ \hline
90382 & 929 & Paraplegin partial & custom\\ \hline
NA & 931 & Protein phosphatase 1 regulatory subunit 16A partial & custom\\ \hline
NA & 932 & Choline kinase alpha partial & custom\\ \hline
NA & 934 & NA & nr\\ \hline
NA & 935 & GTP-binding protein 1 partial & custom\\ \hline
NA & 936 & Excitatory amino acid transporter 2 partial & custom\\ \hline
NA & 937 & hypothetical protein X975 06292 partial & custom\\ \hline
NA & 939 & Serine proteinase stubble partial & custom\\ \hline
NA & 940 & Macrophage mannose receptor 1 partial & custom\\ \hline
NA & 942 & hypothetical protein X975 27120 partial & custom\\ \hline
NA & 944 & hypothetical protein X975 12055 partial & custom\\ \hline
NA & 945 & hypothetical protein X975 24338 partial & custom\\ \hline
NA & 947 & Insulin receptor substrate 2-B partial & custom\\ \hline
90168 & 948 & Glycerol-3-phosphate dehydrogenase mitochondrial partial & custom\\ \hline
89758 & 950 & Alanine--glyoxylate aminotransferase 2 mitochondrial partial & custom\\ \hline
NA & 952 & Cystathionine beta-synthase partial & custom\\ \hline
90181 & 953 & Transmembrane GTPase Marf partial & custom\\ \hline
89904 & 954 & Cell division cycle protein 23-like protein partial & custom\\ \hline
NA & 961 & hypothetical protein X975 05470 partial & custom\\ \hline
NA & 969 & Elongation factor 1-alpha 1 partial & custom\\ \hline
NA & 970 & Armadillo repeat-containing protein 8 partial & custom\\ \hline
NA & 973 & Titin partial & custom\\ \hline
NA & 975 & Tetratricopeptide repeat protein 38 partial & custom\\ \hline
NA & 976 & Sodium/potassium/calcium exchanger 6 partial & custom\\ \hline
NA & 978 & Alkyldihydroxyacetonephosphate synthase peroxisomal partial & custom\\ \hline
NA & 979 & putative cation-transporting ATPase 13A3 partial & custom\\ \hline
89884 & 980 & Exportin-2 partial & custom\\ \hline
NA & 981 & hypothetical protein X975 08408 partial & custom\\ \hline
NA & 982 & Vinculin partial & custom\\ \hline
NA & 984 & Plastin-2 partial & custom\\ \hline
NA & 985 & OTU domain-containing protein 5 partial & custom\\ \hline
NA & 987 & Ran-binding protein 9 partial & custom\\ \hline
NA & 988 & Splicing factor 3B subunit 3 partial & custom\\ \hline
90165 & 992 & Coatomer subunit gamma-2 partial & custom\\ \hline
NA & 993 & Next to BRCA1 1 protein partial & custom\\ \hline
NA & 994 & Transforming protein p54/c-ets-1 partial & custom\\ \hline
NA & 996 & hypothetical protein X975 15012 partial & custom\\ \hline
NA & 997 & Vigilin partial & custom\\ \hline
NA & 998 & CUB and sushi domain-containing protein 3 partial & custom\\ \hline
89857 & 1000 & Peroxisomal multifunctional enzyme type 2 partial & custom\\ \hline
90292 & 1001 & Nck-associated protein 1 partial & custom\\ \hline
NA & 1003 & Segmentation protein cap'n'collar partial & custom\\ \hline
NA & 1004 & Sodium/hydrogen exchanger 7 partial & custom\\ \hline
NA & 1007 & cAMP-specific 3'5'-cyclic phosphodiesterase 7B partial & custom\\ \hline
NA & 1008 & RNA-binding protein 28 partial & custom\\ \hline
NA & 1010 & Acetolactate synthase-like protein partial & custom\\ \hline
NA & 1011 & Cytosolic 10-formyltetrahydrofolate dehydrogenase partial & custom\\ \hline
NA & 1012 & Polynucleotide 5'-hydroxyl-kinase NOL9 partial & custom\\ \hline
NA & 1015 & Zinc transporter ZIP9-A partial & custom\\ \hline
NA & 1016 & Calcium/calmodulin-dependent protein kinase kinase 2 partial & custom\\ \hline
NA & 1017 & Phosphatidylinositide phosphatase SAC1 partial & custom\\ \hline
NA & 1019 & hypothetical protein X975 10524 partial & custom\\ \hline
90082 & 1020 & Calcium/calmodulin-dependent protein kinase type 1 partial & custom\\ \hline
NA & 1023 & hypothetical protein X975 22675 partial & custom\\ \hline
NA & 1024 & Elongator complex protein 1 partial & custom\\ \hline
NA & 1030 & Exocyst complex component 5 partial & custom\\ \hline
NA & 1034 & Monocarboxylate transporter 9 partial & custom\\ \hline
NA & 1035 & Double-stranded RNA-binding protein Staufen-like protein partial & custom\\ \hline
NA & 1036 & FK506-binding protein 15 partial & custom\\ \hline
NA & 1037 & Vam6/Vps39-like protein partial & custom\\ \hline
NA & 1040 & Transmembrane and coiled-coil domains protein 2 partial & custom\\ \hline
NA & 1041 & LIM and SH3 domain protein Lasp partial & custom\\ \hline
NA & 1042 & Metastasis-associated protein MTA1 partial & custom\\ \hline
NA & 1043 & Sodium-independent sulfate anion transporter partial & custom\\ \hline
NA & 1044 & Oxidation resistance protein 1 partial & custom\\ \hline
NA & 1045 & Lysosomal protective protein partial & custom\\ \hline
90377 & 1046 & Dynamin-like protein mitochondrial partial & custom\\ \hline
90302 & 1047 & U1 small nuclear ribonucleoprotein partial & custom\\ \hline
NA & 1048 & ADP-ribosylation factor GTPase-activating protein 2 partial & custom\\ \hline
90363 & 1049 & Phosphoenolpyruvate carboxykinase [GTP] mitochondrial partial & custom\\ \hline
90616 & 1050 & Phosphatidylinositol 3-kinase catalytic subunit type 3 partial & custom\\ \hline
NA & 1051 & YTH domain-containing protein 1 partial & custom\\ \hline
90489 & 1053 & Dual oxidase 2 partial & custom\\ \hline
89815 & 1054 & Alpha-2-macroglobulin receptor-associated protein partial & custom\\ \hline
NA & 1055 & DnaJ-like protein subfamily B member 2 partial & custom\\ \hline
NA & 1056 & Chromobox protein-like protein partial & custom\\ \hline
NA & 1058 & RNA-binding protein MEX3B partial & custom\\ \hline
NA & 1059 & DnaJ-like protein subfamily B member 4 partial & custom\\ \hline
NA & 1060 & Golgin subfamily A member 2 partial & custom\\ \hline
90096 & 1063 & Calcium-binding mitochondrial carrier protein Aralar1 partial & custom\\ \hline
NA & 1064 & hypothetical protein X975 02870 partial & custom\\ \hline
NA & 1065 & Protein GDAP2-like protein partial & custom\\ \hline
NA & 1068 & Rap guanine nucleotide exchange factor 4 partial & custom\\ \hline
NA & 1069 & Cip1-interacting zinc finger protein partial & custom\\ \hline
90585 & 1070 & Methylcrotonoyl-CoA carboxylase beta chain mitochondrial partial & custom\\ \hline
NA & 1071 & Lysyl oxidase-like protein partial & custom\\ \hline
NA & 1073 & Multiple inositol polyphosphate phosphatase 1 partial & custom\\ \hline
NA & 1074 & Transforming growth factor-beta-induced protein ig-h3 partial & custom\\ \hline
89898 & 1075 & Succinate dehydrogenase [ubiquinone] flavoprotein subunit mitochondrial partial & custom\\ \hline
90396 & 1076 & Transitional endoplasmic reticulum ATPase TER94 partial & custom\\ \hline
NA & 1077 & hypothetical protein X975 21094 partial & custom\\ \hline
89711 & 1079 & Eukaryotic translation initiation factor 3 subunit B partial & custom\\ \hline
90397 & 1081 & Coronin-7 partial & custom\\ \hline
89991 & 1082 & Calsyntenin-1 partial & custom\\ \hline
NA & 1083 & hypothetical protein X975 02271 partial & custom\\ \hline
89775 & 1086 & putative RNA-binding protein Luc7-like 2 partial & custom\\ \hline
NA & 1088 & WD repeat-containing protein mio partial & custom\\ \hline
NA & 1090 & X-ray repair cross-complementing protein 5 partial & custom\\ \hline
NA & 1091 & Protein PAT1-like protein partial & custom\\ \hline
89672 & 1092 & Signal transducer and activator of transcription 5A partial & custom\\ \hline
NA & 1096 & Luc7-like protein 3 partial & custom\\ \hline
NA & 1097 & Lymphoid-restricted membrane protein partial & custom\\ \hline
NA & 1098 & F-box only protein 18 partial & custom\\ \hline
NA & 1100 & CREB-binding protein partial & custom\\ \hline
NA & 1101 & Hephaestin-like protein 1 partial & custom\\ \hline
NA & 1108 & Cysteine protease ATG4B partial & custom\\ \hline
NA & 1109 & Serine/threonine-protein kinase LATS1 partial & custom\\ \hline
NA & 1110 & Rhophilin-2 partial & custom\\ \hline
NA & 1111 & G protein-coupled receptor kinase 1 partial & custom\\ \hline
NA & 1118 & Protein FAM172A partial & custom\\ \hline
NA & 1119 & ATP-dependent RNA helicase A partial & custom\\ \hline
90362 & 1122 & Histone H3.3 partial & custom\\ \hline
NA & 1123 & 23-bisphosphoglycerate-independent phosphoglycerate mutase partial & custom\\ \hline
NA & 1124 & Histone-arginine methyltransferase CARMER partial & custom\\ \hline
NA & 1125 & hypothetical protein X975 00161 partial & custom\\ \hline
NA & 1126 & Scaffold attachment factor B2 partial & custom\\ \hline
NA & 1127 & Protein tweety partial & custom\\ \hline
NA & 1129 & Sodium/calcium exchanger 3 partial & custom\\ \hline
89834 & 1130 & DNA topoisomerase 1 partial & custom\\ \hline
NA & 1131 & Neurocalcin-like protein partial & custom\\ \hline
90042 & 1132 & Serine/threonine-protein kinase VRK1 partial & custom\\ \hline
NA & 1133 & Transcriptional repressor protein YY1 partial & custom\\ \hline
NA & 1135 & Glutaredoxin domain-containing cysteine-rich protein partial & custom\\ \hline
NA & 1136 & Cytoplasmic dynein 1 light intermediate chain 2 partial & custom\\ \hline
NA & 1137 & Lon protease-like protein peroxisomal partial & custom\\ \hline
NA & 1139 & Metaxin-2 partial & custom\\ \hline
NA & 1140 & Programmed cell death protein 4 partial & custom\\ \hline
NA & 1141 & 5-aminolevulinate synthase nonspecific mitochondrial partial & custom\\ \hline
NA & 1142 & NA & nr\\ \hline
89885 & 1143 & putative ATP-dependent RNA helicase me31b partial & custom\\ \hline
90500 & 1144 & Nucleoside diphosphate-linked moiety X motif 19 mitochondrial partial & custom\\ \hline
90170 & 1146 & Thrombospondin-4 partial & custom\\ \hline
NA & 1147 & hypothetical protein X975 14086 partial & custom\\ \hline
NA & 1148 & Protein FAM46C partial & custom\\ \hline
NA & 1149 & hypothetical protein X975 05113 partial & custom\\ \hline
NA & 1150 & Thimet oligopeptidase partial & custom\\ \hline
NA & 1152 & Cysteine sulfinic acid decarboxylase partial & custom\\ \hline
NA & 1153 & putative helicase with zinc finger partial & custom\\ \hline
NA & 1154 & Very long-chain specific acyl-CoA dehydrogenase mitochondrial partial & custom\\ \hline
NA & 1155 & Monocarboxylate transporter 12 partial & custom\\ \hline
NA & 1157 & Steryl-sulfatase partial & custom\\ \hline
90559 & 1158 & Pre-mRNA-splicing factor RBM22 partial & custom\\ \hline
NA & 1159 & Protein KRI1-like protein partial & custom\\ \hline
NA & 1160 & putative ATP-dependent RNA helicase DDX46 partial & custom\\ \hline
NA & 1163 & hypothetical protein X975 21286 partial & custom\\ \hline
NA & 1164 & CDP-diacylglycerol--glycerol-3-phosphate 3-phosphatidyltransferase mitochondrial partial & custom\\ \hline
NA & 1165 & Zinc transporter 1 partial & custom\\ \hline
NA & 1166 & Ectonucleoside triphosphate diphosphohydrolase 5 partial & custom\\ \hline
NA & 1168 & Proton-coupled amino acid transporter 1 partial & custom\\ \hline
NA & 1171 & Arylsulfatase B partial & custom\\ \hline
NA & 1172 & Mitogen-activated protein kinase-binding protein 1 partial & custom\\ \hline
NA & 1179 & Protein scribble-like protein partial & custom\\ \hline
NA & 1180 & Transforming growth factor-beta receptor-associated protein 1 partial & custom\\ \hline
NA & 1181 & hypothetical protein X975 16365 partial & custom\\ \hline
NA & 1182 & Equilibrative nucleoside transporter 3 partial & custom\\ \hline
NA & 1184 & F-box/WD repeat-containing protein 5 partial & custom\\ \hline
NA & 1196 & Sodium-coupled monocarboxylate transporter 1 partial & custom\\ \hline
NA & 1197 & Serine/threonine-protein kinase PINK1 mitochondrial partial & custom\\ \hline
NA & 1198 & hypothetical protein X975 26123 partial & custom\\ \hline
NA & 1199 & Beta-hexosaminidase subunit beta partial & custom\\ \hline
NA & 1201 & Myelin expression factor 2 partial & custom\\ \hline
90633 & 1202 & Plasminogen activator inhibitor 1 RNA-binding protein partial & custom\\ \hline
NA & 1203 & Survival of motor neuron-related-splicing factor 30 partial & custom\\ \hline
NA & 1204 & hypothetical protein X975 05678 partial & custom\\ \hline
NA & 1205 & HBS1-like protein partial & custom\\ \hline
NA & 1210 & EH domain-containing protein 1 partial & custom\\ \hline
89726 & 1211 & putative ferric-chelate reductase 1-like protein partial & custom\\ \hline
90041 & 1212 & Multiple C2 and transmembrane domain-containing protein 2 partial & custom\\ \hline
NA & 1213 & Rab-like protein 1 partial & custom\\ \hline
NA & 1215 & putative cation-transporting ATPase 13A1 partial & custom\\ \hline
NA & 1218 & V-type proton ATPase subunit H partial & custom\\ \hline
NA & 1219 & hypothetical protein X975 12591 partial & custom\\ \hline
NA & 1220 & Phosphotidylinositol phosphatase PTPRQ partial & custom\\ \hline
NA & 1221 & Protein SET partial & custom\\ \hline
NA & 1222 & Tyrosine-protein phosphatase Lar partial & custom\\ \hline
NA & 1223 & Septin-2 partial & custom\\ \hline
NA & 1225 & Galactosylceramide sulfotransferase partial & custom\\ \hline
NA & 1226 & Microtubule-associated protein 2 partial & custom\\ \hline
NA & 1227 & Ubiquitin carboxyl-terminal hydrolase 4 partial & custom\\ \hline
NA & 1230 & Spectrin beta chain partial & custom\\ \hline
NA & 1231 & Fasciclin-2 partial & custom\\ \hline
NA & 1233 & Endothelin-converting enzyme 2 partial & custom\\ \hline
90493 & 1234 & Zinc transporter 9 partial & custom\\ \hline
NA & 1240 & Coiled-coil and C2 domain-containing protein 1-like protein partial & custom\\ \hline
NA & 1241 & Acyl-CoA-binding domain-containing protein 5-B partial & custom\\ \hline
NA & 1242 & Membralin partial & custom\\ \hline
NA & 1244 & hypothetical protein X975 02454 partial & custom\\ \hline
NA & 1245 & Cullin-2 partial & custom\\ \hline
NA & 1247 & putative sodium-coupled neutral amino acid transporter 10 partial & custom\\ \hline
90080 & 1248 & N-alpha-acetyltransferase 25 NatB auxiliary subunit partial & custom\\ \hline
NA & 1249 & Sodium/hydrogen exchanger 8 partial & custom\\ \hline
NA & 1252 & Major vault protein partial & custom\\ \hline
90152 & 1255 & Nicalin-1 partial & custom\\ \hline
NA & 1257 & NA & nr\\ \hline
NA & 1258 & Kinesin light chain partial & custom\\ \hline
NA & 1260 & Rabenosyn-5 partial & custom\\ \hline
90518 & 1261 & Cohesin subunit SA-1 partial & custom\\ \hline
90087 & 1265 & DNA-directed RNA polymerase III subunit RPC1 partial & custom\\ \hline
90575 & 1279 & Serine/threonine-protein phosphatase 2A regulatory subunit A alpha isoform partial & custom\\ \hline
NA & 1280 & Dynamin-1-like protein partial & custom\\ \hline
NA & 1281 & Actin cytoplasmic partial & custom\\ \hline
NA & 1282 & hypothetical protein X975 09546 partial & custom\\ \hline
NA & 1283 & Sushi von Willebrand factor type A EGF and pentraxin domain-containing protein 1 partial & custom\\ \hline
NA & 1284 & Cytosolic Fe-S cluster assembly factor nubp1 partial & custom\\ \hline
NA & 1285 & Alpha-aminoadipic semialdehyde dehydrogenase partial & custom\\ \hline
89794 & 1286 & Signal recognition particle protein partial & custom\\ \hline
NA & 1287 & Paxillin partial & custom\\ \hline
NA & 1289 & hypothetical protein X975 17880 partial & custom\\ \hline
NA & 1291 & Protein sprint partial & custom\\ \hline
90113 & 1292 & Myelin expression factor 2 partial & custom\\ \hline
NA & 1293 & Erlin-2-B partial & custom\\ \hline
NA & 1294 & Cold shock domain-containing protein E1 partial & custom\\ \hline
NA & 1295 & Alkaline phosphatase tissue-nonspecific isozyme partial & custom\\ \hline
NA & 1297 & hypothetical protein X975 04361 partial & custom\\ \hline
NA & 1298 & WD repeat and SOCS box-containing protein 1 partial & custom\\ \hline
NA & 1299 & hypothetical protein X975 11777 partial & custom\\ \hline
NA & 1302 & DNA-binding protein D-ETS-4 partial & custom\\ \hline
NA & 1303 & Integrin-linked kinase-associated serine/threonine phosphatase 2C partial & custom\\ \hline
NA & 1304 & NADPH--cytochrome P450 reductase partial & custom\\ \hline
NA & 1305 & Myosin light chain kinase smooth muscle partial & custom\\ \hline
89960 & 1310 & mRNA export factor partial & custom\\ \hline
NA & 1312 & 6-phosphogluconate dehydrogenase decarboxylating partial & custom\\ \hline
NA & 1313 & Multiple PDZ domain protein partial & custom\\ \hline
NA & 1314 & Hemocytin partial & custom\\ \hline
NA & 1316 & Oligopeptidase A partial & custom\\ \hline
NA & 1317 & hypothetical protein X975 14403 partial & custom\\ \hline
NA & 1318 & Prestin partial & custom\\ \hline
NA & 1320 & Cysteine desulfurase mitochondrial partial & custom\\ \hline
90460 & 1323 & Nuclear protein localization protein 4-like protein partial & custom\\ \hline
90319 & 1326 & Aspartate--tRNA ligase cytoplasmic partial & custom\\ \hline
NA & 1327 & Mitochondrial inner membrane protein partial & custom\\ \hline
90138 & 1328 & hypothetical protein X975 03952 partial & custom\\ \hline
NA & 1329 & Mitochondrial uncoupling protein 2 partial & custom\\ \hline
NA & 1331 & Ubiquitin carboxyl-terminal hydrolase 5 partial & custom\\ \hline
NA & 1335 & hypothetical protein X975 00748 partial & custom\\ \hline
NA & 1338 & Exocyst complex component 3 partial & custom\\ \hline
NA & 1339 & hypothetical protein X975 23947 partial & custom\\ \hline
89721 & 1340 & Structural maintenance of chromosomes protein 1A partial & custom\\ \hline
NA & 1344 & F-box only protein 7 partial & custom\\ \hline
NA & 1347 & Dual oxidase maturation factor 1 partial & custom\\ \hline
NA & 1348 & THO complex subunit 2 partial & custom\\ \hline
NA & 1354 & hypothetical protein X975 09429 partial & custom\\ \hline
NA & 1356 & Structural maintenance of chromosomes protein 4 partial & custom\\ \hline
NA & 1357 & hypothetical protein X975 03670 partial & custom\\ \hline
NA & 1359 & Egl nine-like protein partial & custom\\ \hline
NA & 1360 & Transmembrane protein 184B partial & custom\\ \hline
NA & 1361 & Activating signal cointegrator 1 complex subunit 2 partial & custom\\ \hline
NA & 1362 & Guanosine-3'5'-bis(diphosphate) 3'-pyrophosphohydrolase MESH1 partial & custom\\ \hline
NA & 1363 & Sorting nexin-25 partial & custom\\ \hline
NA & 1364 & Mediator of RNA polymerase II transcription subunit 17 partial & custom\\ \hline
NA & 1365 & Peroxisomal sarcosine oxidase partial & custom\\ \hline
NA & 1367 & Ankyrin-2 partial & custom\\ \hline
NA & 1369 & Vacuolar protein sorting-associated protein 11-like protein partial & custom\\ \hline
NA & 1371 & Epidermal growth factor receptor partial & custom\\ \hline
NA & 1374 & Guanine nucleotide-binding protein G(s) subunit alpha isoform partial & custom\\ \hline
NA & 1375 & Zinc finger protein 26 partial & custom\\ \hline
NA & 1376 & hypothetical protein X975 05252 partial & custom\\ \hline
NA & 1378 & Ribosomal protein S6 kinase 2 alpha partial & custom\\ \hline
NA & 1379 & Symplekin partial & custom\\ \hline
NA & 1380 & Nuclear pore complex protein Nup205 partial & custom\\ \hline
NA & 1382 & GRIP1-associated protein 1 partial & custom\\ \hline
90332 & 1391 & N-terminal kinase-like protein partial & custom\\ \hline
NA & 1392 & Lamin Dm0 partial & custom\\ \hline
NA & 1393 & Phosphoserine phosphatase partial & custom\\ \hline
NA & 1394 & Mitochondrial Rho GTPase 1 partial & custom\\ \hline
NA & 1396 & Radixin partial & custom\\ \hline
NA & 1397 & Selenide water dikinase partial & custom\\ \hline
NA & 1398 & ATPase family AAA domain-containing protein 3 partial & custom\\ \hline
NA & 1402 & Vacuolar protein sorting-associated protein 18-like protein partial & custom\\ \hline
90617 & 1403 & REST corepressor 3 partial & custom\\ \hline
NA & 1404 & Zinc finger protein rotund partial & custom\\ \hline
NA & 1406 & hypothetical protein X975 01518 partial & custom\\ \hline
90188 & 1407 & putative rRNA-processing protein EBP2 partial & custom\\ \hline
NA & 1408 & Protein-L-isoaspartate(D-aspartate) O-methyltransferase partial & custom\\ \hline
NA & 1412 & Eukaryotic translation initiation factor 3 subunit D partial & custom\\ \hline
NA & 1413 & PI-PLC X domain-containing protein 3 partial & custom\\ \hline
NA & 1415 & Stromal interaction molecule-like protein partial & custom\\ \hline
NA & 1416 & Vesicle-fusing ATPase 1 partial & custom\\ \hline
NA & 1417 & Hsp90 co-chaperone Cdc37 partial & custom\\ \hline
89894 & 1418 & Ras-related protein Rab-5C partial & custom\\ \hline
NA & 1419 & Protein Red partial & custom\\ \hline
NA & 1420 & Iron/zinc purple acid phosphatase-like protein partial & custom\\ \hline
NA & 1421 & hypothetical protein X975 05682 partial & custom\\ \hline
NA & 1422 & Dolichyl-diphosphooligosaccharide--protein glycosyltransferase subunit 2 partial & custom\\ \hline
90586 & 1424 & Nucleolar protein 56 partial & custom\\ \hline
NA & 1425 & hypothetical protein X975 11637 partial & custom\\ \hline
89929 & 1426 & Glutamate dehydrogenase mitochondrial partial & custom\\ \hline
NA & 1427 & Protein IWS1-like protein partial & custom\\ \hline
NA & 1428 & Prolyl endopeptidase partial & custom\\ \hline
NA & 1429 & putative glutamine--tRNA ligase partial & custom\\ \hline
NA & 1431 & Monocarboxylate transporter 9 partial & custom\\ \hline
NA & 1435 & FYVE RhoGEF and PH domain-containing protein 6 partial & custom\\ \hline
NA & 1437 & Serine/threonine-protein kinase TBK1 partial & custom\\ \hline
NA & 1438 & Protein Smaug-like protein partial & custom\\ \hline
NA & 1440 & Mitochondrial import inner membrane translocase subunit TIM50 partial & custom\\ \hline
NA & 1441 & hypothetical protein X975 19160 partial & custom\\ \hline
NA & 1442 & SWI/SNF-related matrix-associated actin-dependent regulator of chromatin subfamily B member 1 partial & custom\\ \hline
NA & 1443 & Brain-specific angiogenesis inhibitor 1-associated protein 2 partial & custom\\ \hline
NA & 1444 & Mediator of RNA polymerase II transcription subunit 16 partial & custom\\ \hline
NA & 1445 & Translocation protein SEC63-like protein partial & custom\\ \hline
NA & 1449 & Dual oxidase partial & custom\\ \hline
NA & 1450 & Zinc finger protein 143 partial & custom\\ \hline
NA & 1451 & DnaJ-like protein subfamily C member 16 partial & custom\\ \hline
NA & 1452 & Cyclin-D-binding Myb-like transcription factor 1 partial & custom\\ \hline
NA & 1456 & Solute carrier family 15 member 2 partial & custom\\ \hline
NA & 1458 & COP9 signalosome complex subunit 1 partial & custom\\ \hline
NA & 1462 & hypothetical protein X975 13615 partial & custom\\ \hline
NA & 1465 & TGF-beta receptor type-1 partial & custom\\ \hline
NA & 1470 & Cleavage and polyadenylation specificity factor subunit 2 partial & custom\\ \hline
NA & 1474 & Endophilin-B1 partial & custom\\ \hline
NA & 1476 & Conserved oligomeric Golgi complex subunit 6 partial & custom\\ \hline
NA & 1477 & Terminal uridylyltransferase 4 partial & custom\\ \hline
NA & 1481 & Hairy/enhancer-of-split related with YRPW motif protein 1 partial & custom\\ \hline
NA & 1482 & Rho GTPase-activating protein 39 partial & custom\\ \hline
NA & 1487 & Microtubule-associated protein futsch partial & custom\\ \hline
90502 & 1493 & Electron transfer flavoprotein-ubiquinone oxidoreductase mitochondrial partial & custom\\ \hline
NA & 1495 & Calsequestrin-2 partial & custom\\ \hline
90009 & 1496 & Caspase-1 partial & custom\\ \hline
NA & 1498 & Glycogenin-2 partial & custom\\ \hline
NA & 1500 & UV excision repair protein RAD23-like protein partial & custom\\ \hline
NA & 1501 & Yorkie-like protein partial & custom\\ \hline
NA & 1502 & hypothetical protein X975 11550 partial & custom\\ \hline
NA & 1504 & hypothetical protein X975 08113 partial & custom\\ \hline
NA & 1505 & Caprin-1 partial & custom\\ \hline
NA & 1506 & AT-rich interactive domain-containing protein 4B partial & custom\\ \hline
NA & 1507 & Mitochondrial import receptor subunit TOM70 partial & custom\\ \hline
89831 & 1508 & V-type proton ATPase catalytic subunit A partial & custom\\ \hline
NA & 1509 & S-adenosylmethionine decarboxylase proenzyme partial & custom\\ \hline
NA & 1510 & ATP-dependent zinc metalloprotease YME1-like protein partial & custom\\ \hline
NA & 1513 & Rab11 family-interacting protein 4A partial & custom\\ \hline
NA & 1515 & Ocellar opsin partial & custom\\ \hline
NA & 1516 & Pleckstrin domain-containing family G member 1 partial & custom\\ \hline
NA & 1518 & WD repeat-containing protein 43 partial & custom\\ \hline
NA & 1519 & Src substrate protein p85 partial & custom\\ \hline
NA & 1520 & Ran-binding protein 3 partial & custom\\ \hline
NA & 1522 & Peroxisomal membrane protein PEX13 partial & custom\\ \hline
NA & 1523 & PX domain-containing protein kinase-like protein partial & custom\\ \hline
NA & 1525 & Intron-binding protein aquarius partial & custom\\ \hline
NA & 1527 & Sorting nexin-32 partial & custom\\ \hline
NA & 1528 & putative rRNA methyltransferase 3 partial & custom\\ \hline
NA & 1529 & Transmembrane protein 184C partial & custom\\ \hline
NA & 1531 & Nuclear factor related to kappa-B-binding protein partial & custom\\ \hline
NA & 1532 & Protein PRRC1 partial & custom\\ \hline
90643 & 1533 & Homeobox protein extradenticle partial & custom\\ \hline
NA & 1534 & Elongator complex protein 3 partial & custom\\ \hline
NA & 1535 & X-ray repair cross-complementing protein 5 partial & custom\\ \hline
NA & 1536 & hypothetical protein X975 21837 partial & custom\\ \hline
NA & 1537 & SH3 domain-binding glutamic acid-rich protein-like protein partial & custom\\ \hline
NA & 1539 & Coproporphyrinogen-III oxidase partial & custom\\ \hline
90417 & 1540 & putative protein-like protein partial & custom\\ \hline
NA & 1542 & Renin receptor partial & custom\\ \hline
NA & 1543 & Serine/threonine-protein kinase PRP4-like protein partial & custom\\ \hline
90249 & 1545 & Minor histocompatibility antigen H13 partial & custom\\ \hline
NA & 1546 & LIM domain kinase 1 partial & custom\\ \hline
NA & 1547 & Monocarboxylate transporter 10 partial & custom\\ \hline
NA & 1548 & Aldo-keto reductase family 1 member B10 partial & custom\\ \hline
NA & 1552 & Dual specificity mitogen-activated protein kinase kinase 1 partial & custom\\ \hline
NA & 1554 & Transmembrane 9 superfamily member 2 partial & custom\\ \hline
NA & 1555 & Trans-2-enoyl-CoA reductase mitochondrial partial & custom\\ \hline
NA & 1556 & Aspartate aminotransferase cytoplasmic partial & custom\\ \hline
NA & 1557 & Thioredoxin reductase 1 cytoplasmic partial & custom\\ \hline
NA & 1558 & Beta-amyloid-like protein partial & custom\\ \hline
NA & 1559 & hypothetical protein X975 17569 partial & custom\\ \hline
90656 & 1560 & heat shock protein mitochondrial partial & custom\\ \hline
NA & 1561 & Glucose-6-phosphate 1-dehydrogenase partial & custom\\ \hline
NA & 1563 & Serum response factor-binding protein 1 partial & custom\\ \hline
NA & 1564 & 2-amino-3-ketobutyrate coenzyme A ligase mitochondrial partial & custom\\ \hline
90085 & 1565 & RuvB-like 2 partial & custom\\ \hline
NA & 1567 & Phosphoribosyl pyrophosphate synthase-associated protein 2 partial & custom\\ \hline
90626 & 1568 & Mitochondrial 2-oxoglutarate/malate carrier protein partial & custom\\ \hline
NA & 1572 & Protein HEXIM partial & custom\\ \hline
NA & 1573 & Succinyl-CoA ligase [ADP-forming] subunit beta mitochondrial partial & custom\\ \hline
NA & 1574 & Importin-4 partial & custom\\ \hline
NA & 1576 & hypothetical protein X975 01772 partial & custom\\ \hline
NA & 1577 & Techylectin-5B partial & custom\\ \hline
NA & 1578 & Periostin partial & custom\\ \hline
90424 & 1579 & Dolichyl-diphosphooligosaccharide--protein glycosyltransferase subunit partial & custom\\ \hline
NA & 1580 & Peptidyl-prolyl cis-trans isomerase FKBP4 partial & custom\\ \hline
NA & 1581 & hypothetical protein X975 06760 partial & custom\\ \hline
NA & 1582 & hypothetical protein X975 25386 partial & custom\\ \hline
90059 & 1583 & T-complex protein 1 subunit beta partial & custom\\ \hline
NA & 1584 & Trifunctional enzyme subunit alpha mitochondrial partial & custom\\ \hline
NA & 1585 & Tetratricopeptide repeat protein 4 partial & custom\\ \hline
NA & 1587 & Pumilio domain-containing protein partial & custom\\ \hline
90482 & 1588 & DnaJ-like protein subfamily C member 2 partial & custom\\ \hline
NA & 1589 & DET1- and DDB1-associated protein 1 partial & custom\\ \hline
NA & 1590 & DNA damage-regulated autophagy modulator protein 1 partial & custom\\ \hline
NA & 1591 & mRNA-capping enzyme partial & custom\\ \hline
NA & 1592 & Pyruvate carboxylase mitochondrial partial & custom\\ \hline
NA & 1596 & Sphingomyelin phosphodiesterase D LrSicTox-alphaIB1 partial & custom\\ \hline
NA & 1597 & hypothetical protein X975 05837 partial & custom\\ \hline
NA & 1598 & Calpain-7 partial & custom\\ \hline
NA & 1601 & Vesicle-associated membrane protein 7 partial & custom\\ \hline
89906 & 1602 & Peroxisome assembly factor 2 partial & custom\\ \hline
NA & 1606 & Zinc finger protein 768 partial & custom\\ \hline
89870 & 1609 & Integrator complex subunit 6-A partial & custom\\ \hline
NA & 1610 & Exocyst complex component 4 partial & custom\\ \hline
NA & 1611 & Acidic mammalian chitinase partial & custom\\ \hline
NA & 1612 & Leucine-rich repeat and calponin domain-containing protein 1 partial & custom\\ \hline
NA & 1613 & Otopetrin-2 partial & custom\\ \hline
NA & 1614 & Serine/threonine-protein kinase pelle partial & custom\\ \hline
NA & 1617 & Replication protein A subunit partial & custom\\ \hline
NA & 1620 & hypothetical protein X975 06323 partial & custom\\ \hline
NA & 1622 & Maltase-glucoamylase intestinal partial & custom\\ \hline
NA & 1627 & Excitatory amino acid transporter 3 partial & custom\\ \hline
NA & 1629 & F-box only protein 11 partial & custom\\ \hline
NA & 1630 & Ankyrin repeat and FYVE domain-containing protein 1 partial & custom\\ \hline
NA & 1631 & Protein osteopotentia-like protein partial & custom\\ \hline
90231 & 1633 & E3 ubiquitin-protein ligase MARCH6 partial & custom\\ \hline
NA & 1646 & Serine/threonine-protein phosphatase PP1-gamma catalytic subunit partial & custom\\ \hline
NA & 1649 & Retinoid isomerohydrolase partial & custom\\ \hline
NA & 1650 & Rho GTPase-activating protein 28 partial & custom\\ \hline
NA & 1651 & Protein phosphatase 1 regulatory subunit 12A partial & custom\\ \hline
NA & 1652 & hypothetical protein X975 01699 partial & custom\\ \hline
NA & 1653 & ATP-binding cassette sub-family F member 2 partial & custom\\ \hline
90207 & 1654 & AP-1 complex subunit gamma-1 partial & custom\\ \hline
NA & 1656 & putative ATP-dependent RNA helicase DDX47 partial & custom\\ \hline
NA & 1657 & hypothetical protein X975 25774 partial & custom\\ \hline
NA & 1658 & Cell division cycle protein 27-like protein partial & custom\\ \hline
NA & 1659 & Actin cytoplasmic partial & custom\\ \hline
NA & 1660 & hypothetical protein X975 24063 partial & custom\\ \hline
NA & 1661 & Eukaryotic translation initiation factor 5 partial & custom\\ \hline
89662 & 1662 & Far upstream element-binding protein 1 partial & custom\\ \hline
NA & 1663 & Cysteine string protein partial & custom\\ \hline
NA & 1664 & Protein toll partial & custom\\ \hline
NA & 1665 & NF-X1-type zinc finger protein NFXL1 partial & custom\\ \hline
NA & 1668 & Glycerol-3-phosphate acyltransferase 4 partial & custom\\ \hline
NA & 1669 & hypothetical protein X975 25298 partial & custom\\ \hline
89877 & 1670 & Regulator of nonsense transcripts 2 partial & custom\\ \hline
NA & 1671 & Scavenger receptor class B member 1 partial & custom\\ \hline
90245 & 1673 & Nucleolar GTP-binding protein 2 partial & custom\\ \hline
NA & 1674 & Dynactin subunit 1 partial & custom\\ \hline
90291 & 1675 & Cleavage and polyadenylation specificity factor subunit 6 partial & custom\\ \hline
90400 & 1676 & V-type proton ATPase subunit d 1 partial & custom\\ \hline
NA & 1678 & hypothetical protein X975 18972 partial & custom\\ \hline
NA & 1679 & Notchless protein-like protein partial & custom\\ \hline
NA & 1680 & Enhancer of mRNA-decapping protein 4 partial & custom\\ \hline
NA & 1681 & Nuclear pore complex protein Nup107 partial & custom\\ \hline
NA & 1682 & Inositol monophosphatase 2 partial & custom\\ \hline
NA & 1683 & putative sulfite oxidase mitochondrial partial & custom\\ \hline
NA & 1684 & NSFL1 cofactor p47 partial & custom\\ \hline
NA & 1685 & Glucosidase 2 subunit beta partial & custom\\ \hline
NA & 1686 & Glycogenin-1 partial & custom\\ \hline
NA & 1687 & 26S proteasome non-ATPase regulatory subunit 14 partial & custom\\ \hline
NA & 1688 & Amyloid protein-binding protein 2 partial & custom\\ \hline
NA & 1689 & Cytosolic carboxypeptidase 1 partial & custom\\ \hline
89947 & 1690 & 2-oxoisovalerate dehydrogenase subunit beta mitochondrial partial & custom\\ \hline
NA & 1692 & hypothetical protein X975 22465 partial & custom\\ \hline
NA & 1693 & B(0+)-type amino acid transporter 1 partial & custom\\ \hline
90137 & 1694 & Protein disulfide-isomerase A6 partial & custom\\ \hline
90455 & 1696 & Nucleolar protein 16 partial & custom\\ \hline
90309 & 1698 & Phosphoserine phosphatase partial & custom\\ \hline
89683 & 1699 & Calnexin partial & custom\\ \hline
NA & 1701 & ATP-binding cassette sub-family F member 3 partial & custom\\ \hline
90296 & 1702 & 26S proteasome non-ATPase regulatory subunit 12 partial & custom\\ \hline
90619 & 1703 & Zygotic DNA replication licensing factor mcm6-B partial & custom\\ \hline
90020 & 1704 & RuvB-like 1 partial & custom\\ \hline
NA & 1705 & hypothetical protein X975 13285 partial & custom\\ \hline
NA & 1707 & Transforming growth factor-beta-induced protein ig-h3 partial & custom\\ \hline
NA & 1709 & Actin-related protein 2 partial & custom\\ \hline
NA & 1710 & AP-2 complex subunit mu partial & custom\\ \hline
NA & 1711 & Inositol-trisphosphate 3-kinase B partial & custom\\ \hline
NA & 1712 & hypothetical protein X975 06095 partial & custom\\ \hline
NA & 1713 & Alpha-ketoglutarate-dependent dioxygenase alkB-like protein partial & custom\\ \hline
NA & 1715 & Serine/threonine-protein kinase pim-3 partial & custom\\ \hline
NA & 1718 & hypothetical protein X975 14727 partial & custom\\ \hline
NA & 1719 & Serine/threonine-protein kinase RIO3 partial & custom\\ \hline
90106 & 1720 & U4/U6 small nuclear ribonucleoprotein Prp31 partial & custom\\ \hline
89783 & 1722 & T-complex protein 1 subunit eta partial & custom\\ \hline
89916 & 1723 & Coatomer subunit delta partial & custom\\ \hline
NA & 1724 & ATPase family AAA domain-containing protein 1-B partial & custom\\ \hline
NA & 1725 & PTB domain-containing engulfment adapter protein 1 partial & custom\\ \hline
NA & 1726 & hypothetical protein X975 15128 partial & custom\\ \hline
NA & 1727 & hypothetical protein X975 10062 partial & custom\\ \hline
89850 & 1729 & Importin-5 partial & custom\\ \hline
NA & 1730 & hypothetical protein X975 18273 partial & custom\\ \hline
NA & 1731 & Lysine--tRNA ligase partial & custom\\ \hline
NA & 1732 & Early growth response protein 1 partial & custom\\ \hline
90590 & 1733 & tRNA pseudouridine synthase A mitochondrial partial & custom\\ \hline
89738 & 1734 & DnaJ-like protein subfamily C member 3 partial & custom\\ \hline
89746 & 1735 & WD repeat-containing protein 7 partial & custom\\ \hline
NA & 1736 & Presequence protease mitochondrial partial & custom\\ \hline
89961 & 1737 & 39S ribosomal protein L22 mitochondrial partial & custom\\ \hline
NA & 1739 & Translation initiation factor eIF-2B subunit epsilon partial & custom\\ \hline
NA & 1740 & Eukaryotic translation initiation factor 3 subunit E-A partial & custom\\ \hline
90058 & 1741 & PREDICTED:pescadillo-like  & nr\\ \hline
NA & 1743 & BSD domain-containing protein 1 partial & custom\\ \hline
NA & 1744 & Angiomotin partial & custom\\ \hline
NA & 1746 & Lateral signaling target protein 2-like protein partial & custom\\ \hline
90368 & 1747 & hypothetical protein X975 18921 partial & custom\\ \hline
NA & 1749 & Neutral alpha-glucosidase AB partial & custom\\ \hline
NA & 1750 & hypothetical protein X975 25520 partial & custom\\ \hline
NA & 1751 & Conserved oligomeric Golgi complex subunit 1 partial & custom\\ \hline
89754 & 1752 & Serine/threonine-protein kinase RIO2 partial & custom\\ \hline
NA & 1756 & MOB kinase activator-like 2 partial & custom\\ \hline
NA & 1760 & Nesprin-1 partial & custom\\ \hline
89958 & 1761 & Pre-mRNA-processing factor 6 partial & custom\\ \hline
NA & 1762 & Nuclear hormone receptor HR96 partial & custom\\ \hline
NA & 1764 & Leucine-rich repeats and immunoglobulin-like domains protein 3 partial & custom\\ \hline
NA & 1767 & FAST kinase domain-containing protein 2 partial & custom\\ \hline
NA & 1768 & Splicing factor suppressor of white-apricot-like protein partial & custom\\ \hline
NA & 1769 & hypothetical protein X975 14597 partial & custom\\ \hline
NA & 1771 & hypothetical protein X975 06629 partial & custom\\ \hline
90429 & 1774 & 1-phosphatidylinositol-3-phosphate 5-kinase partial & custom\\ \hline
NA & 1775 & Ubiquitin carboxyl-terminal hydrolase 10 partial & custom\\ \hline
NA & 1778 & Leucine-rich repeat protein 1 partial & custom\\ \hline
NA & 1781 & Epithelial chloride channel protein partial & custom\\ \hline
NA & 1783 & Protein phosphatase 1 regulatory subunit 14B partial & custom\\ \hline
NA & 1784 & PREDICTED:syntaxin-17-like & nr\\ \hline
90177 & 1785 & Cap-specific mRNA (nucleoside-2'-O-)-methyltransferase 1 partial & custom\\ \hline
NA & 1787 & Anaphase-promoting complex subunit 2 partial & custom\\ \hline
NA & 1789 & Histone deacetylase 6 partial & custom\\ \hline
89823 & 1790 & Phosphatidylserine decarboxylase proenzyme partial & custom\\ \hline
NA & 1791 & Major facilitator superfamily domain-containing protein 1 partial & custom\\ \hline
NA & 1792 & hypothetical protein X975 10476 partial & custom\\ \hline
NA & 1795 & Rab proteins geranylgeranyltransferase component A 1 partial & custom\\ \hline
NA & 1797 & Fat-like cadherin-related tumor suppressor-like protein partial & custom\\ \hline
NA & 1798 & Fidgetin-like protein 1 partial & custom\\ \hline
89728 & 1800 & Transportin-1 partial & custom\\ \hline
90576 & 1806 & ATP-binding cassette sub-family D member 2 partial & custom\\ \hline
NA & 1808 & hypothetical protein X975 03993 partial & custom\\ \hline
NA & 1812 & Phosphofurin acidic cluster sorting protein 2 partial & custom\\ \hline
90610 & 1814 & Lysine-specific demethylase 6A partial & custom\\ \hline
NA & 1822 & PREDICTED:Golgi-associated PDZ and coiled-coil motif-containing protein-like & nr\\ \hline
NA & 1824 & Heterogeneous nuclear ribonucleoprotein H partial & custom\\ \hline
NA & 1825 & H/ACA ribonucleoprotein complex subunit 4 partial & custom\\ \hline
NA & 1827 & NA & nr\\ \hline
89952 & 1828 & tRNA-dihydrouridine(20) synthase [NAD(P)+]-like protein partial & custom\\ \hline
NA & 1829 & 14-3-3 protein epsilon partial & custom\\ \hline
90278 & 1830 & Double-stranded RNA-specific adenosine deaminase partial & custom\\ \hline
NA & 1831 & Mitochondrial glutamate carrier 1 partial & custom\\ \hline
NA & 1832 & Dimethylglycine dehydrogenase mitochondrial partial & custom\\ \hline
NA & 1833 & Hormone-sensitive lipase partial & custom\\ \hline
NA & 1834 & UBX domain-containing protein 4 & nr\\ \hline
NA & 1835 & Nucleosome assembly protein 1-like 4 partial & custom\\ \hline
NA & 1836 & Protein bric-a-brac 1 partial & custom\\ \hline
NA & 1837 & hypothetical protein X975 09406 partial & custom\\ \hline
NA & 1838 & Dehydrodolichyl diphosphate synthase partial & custom\\ \hline
NA & 1841 & SRSF protein kinase 1 partial & custom\\ \hline
NA & 1842 & E3 ubiquitin-protein ligase KCMF1 partial & custom\\ \hline
NA & 1843 & hypothetical protein X975 08235 partial & custom\\ \hline
90209 & 1844 & Splicing factor U2AF subunit partial & custom\\ \hline
89674 & 1845 & 2-hydroxyacyl-CoA lyase 1 partial & custom\\ \hline
NA & 1846 & Sorting nexin-2 partial & custom\\ \hline
NA & 1848 & Clusterin-associated protein 1-like protein partial & custom\\ \hline
89676 & 1849 & Tripeptidyl-peptidase 2 partial & custom\\ \hline
NA & 1850 & Vascular endothelial growth factor receptor 3 partial & custom\\ \hline
NA & 1851 & Protein FAM192A partial & custom\\ \hline
NA & 1852 & Calmodulin partial & custom\\ \hline
NA & 1853 & Transducin beta-like protein 3 partial & custom\\ \hline
NA & 1854 & Transcription factor Sox-6 partial & custom\\ \hline
NA & 1855 & Microfibrillar-associated protein 1 partial & custom\\ \hline
NA & 1857 & putative ribosome biogenesis protein partial & custom\\ \hline
NA & 1858 & Enoyl-CoA delta isomerase 2 mitochondrial partial & custom\\ \hline
NA & 1859 & Protein canopy 4 partial & custom\\ \hline
NA & 1860 & Carnitine O-acetyltransferase partial & custom\\ \hline
NA & 1861 & putative isocitrate dehydrogenase [NAD] subunit alpha mitochondrial partial & custom\\ \hline
NA & 1862 & Folliculin partial & custom\\ \hline
NA & 1864 & 26S proteasome non-ATPase regulatory subunit 7 partial & custom\\ \hline
NA & 1866 & 14-alpha-glucan-branching enzyme partial & custom\\ \hline
NA & 1868 & ELAV-like protein 2 partial & custom\\ \hline
NA & 1870 & RAC serine/threonine-protein kinase partial & custom\\ \hline
90227 & 1873 & 26S proteasome non-ATPase regulatory subunit 11 partial & custom\\ \hline
NA & 1874 & Delta-aminolevulinic acid dehydratase partial & custom\\ \hline
NA & 1876 & putative oxidoreductase partial & custom\\ \hline
NA & 1879 & Tryptophan--tRNA ligase cytoplasmic partial & custom\\ \hline
89979 & 1880 & 5'-AMP-activated protein kinase catalytic subunit alpha-2 partial & custom\\ \hline
NA & 1882 & Integrin-linked protein kinase partial & custom\\ \hline
NA & 1883 & Methylmalonate-semialdehyde dehydrogenase [acylating] mitochondrial partial & custom\\ \hline
90597 & 1885 & 26S protease regulatory subunit 7 partial & custom\\ \hline
NA & 1886 & Thioredoxin domain-containing protein 5 partial & custom\\ \hline
NA & 1887 & putative serpin-like protein partial & custom\\ \hline
NA & 1888 & Heterogeneous nuclear ribonucleoprotein F partial & custom\\ \hline
NA & 1890 & Polyadenylate-binding protein-interacting protein 1 partial & custom\\ \hline
NA & 1891 & Alanine--tRNA ligase cytoplasmic partial & custom\\ \hline
NA & 1892 & Adenylosuccinate synthetase partial & custom\\ \hline
NA & 1893 & SH2 domain-containing protein 3C partial & custom\\ \hline
89949 & 1894 & Pre-mRNA-splicing factor SLU7 partial & custom\\ \hline
89821 & 1895 & Inorganic pyrophosphatase partial & custom\\ \hline
90535 & 1897 & 26S proteasome non-ATPase regulatory subunit 2 partial & custom\\ \hline
NA & 1901 & hypothetical protein X975 01182 partial & custom\\ \hline
NA & 1902 & Exocyst complex component 7 partial & custom\\ \hline
NA & 1903 & WASH complex subunit 7 partial & custom\\ \hline
NA & 1906 & Organic cation transporter protein partial & custom\\ \hline
NA & 1907 & hypothetical protein X975 11906 partial & custom\\ \hline
NA & 1908 & Transmembrane protein 87A partial & custom\\ \hline
NA & 1911 & Protein ROP partial & custom\\ \hline
NA & 1912 & BTB/POZ domain-containing adapter for CUL3-mediated RhoA degradation protein 3 partial & custom\\ \hline
NA & 1913 & N-acetyllactosaminide beta-13-N-acetylglucosaminyltransferase partial & custom\\ \hline
NA & 1915 & Mucolipin-3 partial & custom\\ \hline
NA & 1916 & hypothetical protein X975 02383 partial & custom\\ \hline
NA & 1918 & NF-kappa-B inhibitor cactus partial & custom\\ \hline
NA & 1919 & N-acetylglucosamine-1-phosphotransferase subunit gamma partial & custom\\ \hline
NA & 1921 & N-acetyltransferase 9-like protein partial & custom\\ \hline
NA & 1922 & Carbonic anhydrase 2 partial & custom\\ \hline
NA & 1924 & RING finger protein nhl-1 partial & custom\\ \hline
NA & 1925 & CBM21 domain-containing protein partial & custom\\ \hline
89732 & 1927 & N-acetylglucosaminyl-phosphatidylinositol biosynthetic protein partial & custom\\ \hline
NA & 1928 & WD repeat-containing protein 11 partial & custom\\ \hline
NA & 1930 & putative methyltransferase NSUN4 partial & custom\\ \hline
NA & 1931 & 3-hydroxyanthranilate 34-dioxygenase partial & custom\\ \hline
NA & 1932 & Splicing factor 3A subunit 2 partial & custom\\ \hline
NA & 1933 & Myotubularin-related protein 8 partial & custom\\ \hline
NA & 1934 & TNF receptor-associated factor 6 partial & custom\\ \hline
NA & 1935 & Myotubularin-related protein 9 partial & custom\\ \hline
NA & 1936 & Lysine-specific histone demethylase 1A partial & custom\\ \hline
NA & 1937 & Pre-mRNA-splicing regulator female-lethal(2)D partial & custom\\ \hline
NA & 1939 & Chromatin accessibility complex protein 1 partial & custom\\ \hline
NA & 1940 & Dipeptidyl peptidase 9 partial & custom\\ \hline
NA & 1946 & Cleft lip and palate transmembrane protein 1-like protein partial & custom\\ \hline
NA & 1949 & GC-rich sequence DNA-binding factor 1 partial & custom\\ \hline
NA & 1951 & hypothetical protein X975 00693 partial & custom\\ \hline
NA & 1956 & Kelch domain-containing protein 4 partial & custom\\ \hline
NA & 1958 & Iduronate 2-sulfatase partial & custom\\ \hline
NA & 1959 & Protein bicaudal D partial & custom\\ \hline
NA & 1960 & Pro-interleukin-16 partial & custom\\ \hline
NA & 1961 & hypothetical protein X975 10251 partial & custom\\ \hline
NA & 1962 & Inosine-5'-monophosphate dehydrogenase 1 partial & custom\\ \hline
90477 & 1964 & Protein phosphatase PTC7-like protein partial & custom\\ \hline
NA & 1966 & WD repeat-containing protein 75 partial & custom\\ \hline
NA & 1967 & hypothetical protein X975 13894 partial & custom\\ \hline
89687 & 1969 & DNA topoisomerase 3-beta-1 partial & custom\\ \hline
NA & 1971 & tRNA-dihydrouridine(47) synthase [NAD(P)(+)]-like protein partial & custom\\ \hline
NA & 1980 & F-box/LRR-repeat protein 2 partial & custom\\ \hline
NA & 1981 & Ubiquilin-1 partial & custom\\ \hline
NA & 1982 & Protein SDA1-like protein partial & custom\\ \hline
90553 & 1984 & hypothetical protein X975 24184 partial & custom\\ \hline
NA & 1986 & Polypyrimidine tract-binding protein 2 partial & custom\\ \hline
NA & 1988 & Tyrosine-protein kinase transmembrane receptor ROR1 partial & custom\\ \hline
NA & 1989 & hypothetical protein X975 10634 partial & custom\\ \hline
NA & 1990 & NFX1-type zinc finger-containing protein 1 partial & custom\\ \hline
NA & 1991 & E3 ubiquitin-protein ligase synoviolin B partial & custom\\ \hline
NA & 1992 & hypothetical protein X975 25549 partial & custom\\ \hline
NA & 1993 & hypothetical protein X975 27039 partial & custom\\ \hline
NA & 1994 & 60S ribosomal protein L3 partial & custom\\ \hline
NA & 1995 & L-asparaginase partial & custom\\ \hline
NA & 1999 & Ethanolamine-phosphate cytidylyltransferase partial & custom\\ \hline
NA & 2000 & Methylmalonic aciduria and homocystinuria type D protein mitochondrial partial & custom\\ \hline
NA & 2001 & Nostrin partial & custom\\ \hline
NA & 2004 & Mannose-1-phosphate guanyltransferase alpha-B partial & custom\\ \hline
NA & 2005 & Protein held out wing partial & custom\\ \hline
NA & 2006 & hypothetical protein X975 03273 partial & custom\\ \hline
NA & 2007 & putative lysine-specific demethylase 4B partial & custom\\ \hline
NA & 2008 & MIF4G domain-containing protein A partial & custom\\ \hline
NA & 2009 & Histidine triad nucleotide-binding protein 2 mitochondrial partial & custom\\ \hline
NA & 2010 & Nose resistant to fluoxetine protein 6 partial & custom\\ \hline
NA & 2013 & Inhibitor of nuclear factor kappa-B kinase subunit beta partial & custom\\ \hline
NA & 2015 & Pre-mRNA-splicing factor SYF1 partial & custom\\ \hline
NA & 2016 & Pre-rRNA-processing protein TSR1-like protein partial & custom\\ \hline
90376 & 2018 & Methylthioribose-1-phosphate isomerase partial & custom\\ \hline
NA & 2020 & GAS2-like protein 1 partial & custom\\ \hline
NA & 2022 & DDRGK domain-containing protein 1 partial & custom\\ \hline
NA & 2023 & DDB1- and CUL4-associated factor 13 partial & custom\\ \hline
NA & 2024 & Sugar phosphate exchanger 3 partial & custom\\ \hline
89921 & 2025 & hypothetical protein X975 13109 partial & custom\\ \hline
NA & 2028 & Williams-Beuren syndrome chromosomal region 16 protein-like protein partial & custom\\ \hline
NA & 2030 & hypothetical protein X975 08621 partial & custom\\ \hline
NA & 2031 & Transmembrane 9 superfamily member 3 partial & custom\\ \hline
89710 & 2032 & V-type proton ATPase subunit B partial & custom\\ \hline
NA & 2033 & Steroidogenic acute regulatory protein mitochondrial partial & custom\\ \hline
NA & 2034 & Tubulointerstitial nephritis antigen-like protein partial & custom\\ \hline
NA & 2036 & HIV Tat-specific factor 1 partial & custom\\ \hline
NA & 2037 & Nucleoredoxin-like protein 2 partial & custom\\ \hline
89845 & 2038 & Sideroflexin-1 partial & custom\\ \hline
NA & 2040 & COP9 signalosome complex subunit 2 partial & custom\\ \hline
90436 & 2041 & Dihydrolipoyllysine-residue succinyltransferase component of 2-oxoglutarate dehydrogenase complex mitochondrial partial & custom\\ \hline
89999 & 2042 & Lupus La protein partial & custom\\ \hline
NA & 2043 & hypothetical protein X975 05087 partial & custom\\ \hline
NA & 2045 & Lissencephaly-1-like protein partial & custom\\ \hline
NA & 2046 & Nucleolar protein 58 partial & custom\\ \hline
90375 & 2047 & Delta-1-pyrroline-5-carboxylate dehydrogenase mitochondrial partial & custom\\ \hline
NA & 2048 & T-complex protein 1 subunit theta partial & custom\\ \hline
NA & 2049 & ATP-binding cassette sub-family E member 1 partial & custom\\ \hline
NA & 2050 & Protein disulfide-isomerase TMX3 partial & custom\\ \hline
NA & 2053 & Inhibin beta B chain partial & custom\\ \hline
NA & 2054 & RING finger protein 31 partial & custom\\ \hline
NA & 2055 & Protein Gawky partial & custom\\ \hline
89827 & 2056 & Methionine aminopeptidase 2 partial & custom\\ \hline
NA & 2057 & Zinc transporter SLC39A7 partial & custom\\ \hline
NA & 2059 & Deoxyribonuclease-2 partial & custom\\ \hline
NA & 2060 & Protein ERGIC-53 partial & custom\\ \hline
NA & 2062 & hypothetical protein X975 23445 partial & custom\\ \hline
NA & 2067 & MAM domain-containing glycosylphosphatidylinositol anchor protein 1 partial & custom\\ \hline
NA & 2069 & Glutathione S-transferase theta-1 partial & custom\\ \hline
NA & 2075 & mRNA-decapping enzyme 2 partial & custom\\ \hline
NA & 2078 & Beta-13-glucosyltransferase partial & custom\\ \hline
NA & 2079 & CCAAT/enhancer-binding protein zeta partial & custom\\ \hline
90011 & 2080 & putative ATP-dependent RNA helicase DDX27 partial & custom\\ \hline
NA & 2081 & Endoplasmic reticulum resident protein 44 partial & custom\\ \hline
NA & 2082 & Mitoferrin-2 partial & custom\\ \hline
NA & 2086 & Galactokinase partial & custom\\ \hline
89977 & 2088 & Pyridoxal-dependent decarboxylase domain-containing protein 1 partial & custom\\ \hline
NA & 2089 & Protein AHNAK2 partial & custom\\ \hline
89771 & 2090 & Splicing factor 3A subunit 3 partial & custom\\ \hline
NA & 2092 & Phenylalanine--tRNA ligase alpha subunit B partial & custom\\ \hline
NA & 2096 & Calcyphosin-like protein partial & custom\\ \hline
NA & 2097 & U1 small nuclear ribonucleoprotein C partial & custom\\ \hline
NA & 2099 & Coiled-coil domain-containing protein 22-like protein partial & custom\\ \hline
NA & 2100 & Transmembrane protein 214-B partial & custom\\ \hline
NA & 2101 & Eukaryotic elongation factor 2 kinase partial & custom\\ \hline
NA & 2102 & ATP-dependent RNA helicase SUV3-like protein mitochondrial partial & custom\\ \hline
NA & 2103 & Metallophosphoesterase 1 partial & custom\\ \hline
NA & 2104 & Carbonyl reductase [NADPH] 1 partial & custom\\ \hline
NA & 2108 & Abhydrolase domain-containing protein 4 partial & custom\\ \hline
NA & 2109 & Protein maelstrom-like protein partial & custom\\ \hline
NA & 2110 & U3 small nucleolar RNA-associated protein 15-like protein partial & custom\\ \hline
NA & 2113 & Transmembrane 9 superfamily member 2 partial & custom\\ \hline
NA & 2114 & hypothetical protein X975 09833 partial & custom\\ \hline
NA & 2117 & DNA mismatch repair protein Msh2 partial & custom\\ \hline
90172 & 2118 & Kinesin-associated protein 3 partial & custom\\ \hline
NA & 2119 & hypothetical protein X975 25921 partial & custom\\ \hline
NA & 2120 & Bicaudal D-related protein-like protein partial & custom\\ \hline
NA & 2121 & Transmembrane protein partial & custom\\ \hline
NA & 2122 & Mitochondrial-processing peptidase subunit alpha partial & custom\\ \hline
NA & 2123 & Betabeta-carotene 1515'-monooxygenase partial & custom\\ \hline
NA & 2125 & putative ribosomal RNA methyltransferase NOP2 partial & custom\\ \hline
NA & 2126 & hypothetical protein X975 09051 partial & custom\\ \hline
NA & 2127 & Protein slowmo partial & custom\\ \hline
NA & 2129 & Group XV phospholipase A2 partial & custom\\ \hline
NA & 2130 & FAD-dependent oxidoreductase domain-containing protein 1 partial & custom\\ \hline
NA & 2132 & Dual specificity protein phosphatase 8 partial & custom\\ \hline
NA & 2134 & Ras-related protein Rab-10 partial & custom\\ \hline
NA & 2135 & FAS-associated factor 1 partial & custom\\ \hline
NA & 2136 & Acyl-CoA synthetase family member 3 mitochondrial partial & custom\\ \hline
90006 & 2139 & Sorting nexin-27 partial & custom\\ \hline
NA & 2142 & hypothetical protein X975 05027 partial & custom\\ \hline
NA & 2146 & hypothetical protein X975 01440 partial & custom\\ \hline
90544 & 2149 & Piwi-like protein 1 partial & custom\\ \hline
89840 & 2151 & Splicing factor 3B subunit 2 partial & custom\\ \hline
NA & 2153 & Cysteine/serine-rich nuclear protein 3 partial & custom\\ \hline
90452 & 2154 & Parafibromin partial & custom\\ \hline
NA & 2157 & Protein lap4 partial & custom\\ \hline
NA & 2163 & Regulator of G-protein signaling 12 partial & custom\\ \hline
NA & 2164 & TBC1 domain family member 14 partial & custom\\ \hline
89872 & 2165 & Leucine-rich repeat protein soc-2-like protein partial & custom\\ \hline
NA & 2166 & tRNA wybutosine-synthesizing protein 1-like protein partial & custom\\ \hline
NA & 2167 & hypothetical protein X975 00044 partial & custom\\ \hline
NA & 2178 & Cytochrome P450 4V2 partial & custom\\ \hline
NA & 2183 & Zinc finger protein 622 partial & custom\\ \hline
NA & 2184 & Serine hydroxymethyltransferase mitochondrial partial & custom\\ \hline
NA & 2185 & ABC transporter G family member 23 partial & custom\\ \hline
NA & 2187 & Acidic leucine-rich nuclear phosphoprotein 32 family member A partial & custom\\ \hline
90325 & 2188 & Inositol monophosphatase 3 partial & custom\\ \hline
90196 & 2189 & 26S proteasome non-ATPase regulatory subunit 4 partial & custom\\ \hline
NA & 2190 & Signal transducing adapter molecule 1 partial & custom\\ \hline
NA & 2191 & hypothetical protein X975 19620 partial & custom\\ \hline
NA & 2193 & ADP/ATP translocase 1 partial & custom\\ \hline
90184 & 2194 & Trifunctional enzyme subunit beta mitochondrial partial & custom\\ \hline
NA & 2195 & Prolactin regulatory element-binding protein partial & custom\\ \hline
NA & 2196 & putative signal peptidase complex subunit 2 partial & custom\\ \hline
NA & 2197 & Nucleoporin p58/p45 partial & custom\\ \hline
NA & 2198 & 26S proteasome non-ATPase regulatory subunit 6 partial & custom\\ \hline
NA & 2201 & Eukaryotic translation initiation factor 3 subunit M partial & custom\\ \hline
NA & 2202 & Dihydrolipoyllysine-residue acetyltransferase component of pyruvate dehydrogenase complex mitochondrial partial & custom\\ \hline
NA & 2203 & Suppressor of SWI4 1-like protein partial & custom\\ \hline
NA & 2204 & Integral membrane protein 2B partial & custom\\ \hline
NA & 2205 & Rho GTPase-activating protein 100F partial & custom\\ \hline
89971 & 2207 & hypothetical protein X975 05150 partial & custom\\ \hline
NA & 2209 & Nitrogen permease regulator 3-like protein partial & custom\\ \hline
NA & 2210 & ADP-ribosylation factor GTPase-activating protein 1 partial & custom\\ \hline
NA & 2213 & 3-hydroxybutyryl-CoA dehydrogenase partial & custom\\ \hline
NA & 2214 & Palmitoyltransferase ZDHHC2 partial & custom\\ \hline
NA & 2215 & 3-hydroxyisobutyrate dehydrogenase mitochondrial partial & custom\\ \hline
NA & 2216 & hypothetical protein X975 05086 partial & custom\\ \hline
NA & 2217 & WD repeat domain phosphoinositide-interacting protein 2 partial & custom\\ \hline
90208 & 2219 & hypothetical protein X975 16574 partial & custom\\ \hline
NA & 2222 & Protein SMG9 partial & custom\\ \hline
90194 & 2223 & 26S protease regulatory subunit 8 partial & custom\\ \hline
NA & 2225 & BAG domain-containing protein Samui partial & custom\\ \hline
NA & 2227 & Cytosolic Fe-S cluster assembly factor nubp1 partial & custom\\ \hline
NA & 2228 & hypothetical protein X975 05242 partial & custom\\ \hline
90560 & 2229 & Peroxiredoxin 1 partial & custom\\ \hline
NA & 2230 & HEAT repeat-containing protein 3 partial & custom\\ \hline
NA & 2233 & Small glutamine-rich tetratricopeptide repeat-containing protein alpha partial & custom\\ \hline
NA & 2234 & Arginine--tRNA ligase cytoplasmic partial & custom\\ \hline
89874 & 2235 & Transcription elongation factor S-II partial & custom\\ \hline
NA & 2236 & Suppressor of fused-like protein partial & custom\\ \hline
89873 & 2239 & Thioredoxin-like protein 1 partial & custom\\ \hline
NA & 2240 & Replication protein A DNA-binding subunit partial & custom\\ \hline
90513 & 2241 & NA & nr\\ \hline
NA & 2243 & Protein disulfide-isomerase A5 partial & custom\\ \hline
NA & 2244 & Paramyosin partial & custom\\ \hline
NA & 2245 & G-protein coupled receptor 126 partial & custom\\ \hline
NA & 2246 & DDB1- and CUL4-associated factor 8 partial & custom\\ \hline
NA & 2247 & BRCA1-associated protein partial & custom\\ \hline
NA & 2248 & Histone-binding protein RBBP4 partial & custom\\ \hline
90485 & 2253 & NADH dehydrogenase [ubiquinone] 1 alpha subcomplex subunit 9 mitochondrial partial & custom\\ \hline
89788 & 2254 & hypothetical protein X975 02868 partial & custom\\ \hline
NA & 2255 & Transcription initiation factor IIA subunit 1 partial & custom\\ \hline
90123 & 2256 & Ornithine aminotransferase mitochondrial partial & custom\\ \hline
90243 & 2258 & Cysteine--tRNA ligase cytoplasmic partial & custom\\ \hline
NA & 2259 & FAS-associated factor 2-B partial & custom\\ \hline
NA & 2262 & Bifunctional purine biosynthesis protein PURH partial & custom\\ \hline
NA & 2263 & Interferon regulatory factor 2-binding protein 2-B partial & custom\\ \hline
89833 & 2266 & Catalase partial & custom\\ \hline
NA & 2267 & Nuclear factor interleukin-3-regulated protein partial & custom\\ \hline
NA & 2268 & NTF2-related export protein 2 partial & custom\\ \hline
NA & 2269 & S-phase kinase-associated protein 1 partial & custom\\ \hline
NA & 2270 & Dihydrolipoyl dehydrogenase mitochondrial partial & custom\\ \hline
90253 & 2271 & Cdc42-like protein partial & custom\\ \hline
90088 & 2275 & Signal recognition particle protein partial & custom\\ \hline
NA & 2276 & putative aminopeptidase partial & custom\\ \hline
NA & 2277 & Y+L amino acid transporter 2 partial & custom\\ \hline
NA & 2279 & Sushi von Willebrand factor type A EGF and pentraxin domain-containing protein 1 partial & custom\\ \hline
NA & 2281 & GRIP and coiled-coil domain-containing protein 1 partial & custom\\ \hline
NA & 2283 & Neutral ceramidase partial & custom\\ \hline
NA & 2285 & Vesicle transport through interaction with t-SNAREs-like protein 1B partial & custom\\ \hline
NA & 2286 & E3 ubiquitin-protein ligase MARCH5 partial & custom\\ \hline
NA & 2287 & Acidic fibroblast growth factor intracellular-binding protein partial & custom\\ \hline
NA & 2289 & Ran GTPase-activating protein 1 partial & custom\\ \hline
NA & 2290 & Methylosome subunit pICln partial & custom\\ \hline
NA & 2291 & Transcription initiation factor TFIID subunit 12 partial & custom\\ \hline
NA & 2292 & Zinc finger protein 407 partial & custom\\ \hline
NA & 2293 & Regulator of nonsense transcripts 3A partial & custom\\ \hline
NA & 2294 & RNA polymerase II-associated factor 1-like protein partial & custom\\ \hline
90395 & 2297 & SPRY domain-containing protein 7 partial & custom\\ \hline
NA & 2298 & Stathmin-1-A partial & custom\\ \hline
NA & 2299 & U4/U6.U5 tri-snRNP-associated protein 2 partial & custom\\ \hline
NA & 2303 & hypothetical protein X975 16956 partial & custom\\ \hline
NA & 2304 & Aprataxin partial & custom\\ \hline
NA & 2306 & CWF19-like protein 2 partial & custom\\ \hline
NA & 2307 & BTB/POZ domain-containing protein 9 partial & custom\\ \hline
90567 & 2308 & Transaldolase partial & custom\\ \hline
NA & 2309 & Josephin-1 partial & custom\\ \hline
NA & 2310 & CAAX prenyl protease 1-like protein partial & custom\\ \hline
NA & 2312 & Signal peptide peptidase-like 2B partial & custom\\ \hline
NA & 2315 & Cell division cycle protein 16-like protein partial & custom\\ \hline
90440 & 2317 & Ras-related protein Rab-35 partial & custom\\ \hline
89848 & 2318 & UBX domain-containing protein 6 partial & custom\\ \hline
NA & 2319 & Synapse-associated protein 1 partial & custom\\ \hline
NA & 2322 & RalA-binding protein 1 partial & custom\\ \hline
NA & 2324 & Golgi apparatus protein 1 partial & custom\\ \hline
NA & 2325 & Nitrilase and fragile histidine triad fusion protein NitFhit partial & custom\\ \hline
90587 & 2331 & 60S ribosomal protein L27a partial & custom\\ \hline
NA & 2332 & Suppressor of tumorigenicity 7 protein-like protein partial & custom\\ \hline
90508 & 2334 & Peroxiredoxin-6 partial & custom\\ \hline
NA & 2337 & hypothetical protein X975 26413 partial & custom\\ \hline
NA & 2341 & Solute carrier family 35 member F5 partial & custom\\ \hline
NA & 2343 & putative deoxyhypusine synthase partial & custom\\ \hline
NA & 2346 & Intraflagellar transport protein 80-like protein partial & custom\\ \hline
89727 & 2347 & Transcription initiation factor IIB partial & custom\\ \hline
90621 & 2350 & Oxysterol-binding protein-related protein 1 partial & custom\\ \hline
NA & 2354 & Cytoskeleton-associated protein 5 partial & custom\\ \hline
NA & 2360 & hypothetical protein X975 00287 partial & custom\\ \hline
NA & 2362 & Neuroblastoma-amplified sequence partial & custom\\ \hline
NA & 2364 & hypothetical protein X975 00641 partial & custom\\ \hline
NA & 2366 & Ras-related protein ced-10 partial & custom\\ \hline
NA & 2367 & Lipoamide acyltransferase component of branched-chain alpha-keto acid dehydrogenase complex mitochondrial partial & custom\\ \hline
NA & 2369 & SCO-spondin partial & custom\\ \hline
89708 & 2370 & 39S ribosomal protein L48 mitochondrial partial & custom\\ \hline
NA & 2371 & Lysosomal protein NCU-G1 partial & custom\\ \hline
NA & 2373 & Rab5 GDP/GTP exchange factor partial & custom\\ \hline
NA & 2374 & Serine/threonine-protein kinase PAK 1 partial & custom\\ \hline
NA & 2376 & Serine/threonine-protein kinase N2 partial & custom\\ \hline
NA & 2378 & hypothetical protein X975 25159 partial & custom\\ \hline
NA & 2386 & Cytochrome b5 reductase 4 partial & custom\\ \hline
NA & 2389 & Growth hormone-regulated TBC protein 1-A partial & custom\\ \hline
NA & 2396 & SAM domain and HD domain-containing protein 1 partial & custom\\ \hline
NA & 2402 & hypothetical protein X975 04812 partial & custom\\ \hline
90637 & 2403 & 3-phosphoinositide-dependent protein kinase 1 partial & custom\\ \hline
NA & 2410 & Ubiquitin-protein ligase E3C partial & custom\\ \hline
NA & 2418 & Signal-induced proliferation-associated 1-like protein 2 partial & custom\\ \hline
NA & 2421 & Geranylgeranyl pyrophosphate synthase partial & custom\\ \hline
NA & 2427 & hypothetical protein X975 18306 partial & custom\\ \hline
NA & 2441 & G kinase-anchoring protein 1 partial & custom\\ \hline
NA & 2442 & Tyrosine-protein phosphatase non-receptor type 4 partial & custom\\ \hline
NA & 2443 & hypothetical protein X975 07353 partial & custom\\ \hline
NA & 2444 & Sorting and assembly machinery component 50-like protein partial & custom\\ \hline
NA & 2445 & Zinc phosphodiesterase ELAC protein 2 partial & custom\\ \hline
NA & 2446 & Glycylpeptide N-tetradecanoyltransferase 1 partial & custom\\ \hline
NA & 2447 & hypothetical protein X975 14365 partial & custom\\ \hline
NA & 2448 & NADP-dependent malic enzyme partial & custom\\ \hline
NA & 2449 & ADP-sugar pyrophosphatase partial & custom\\ \hline
89970 & 2450 & Phosphoserine aminotransferase partial & custom\\ \hline
NA & 2451 & 28S ribosomal protein S35 mitochondrial partial & custom\\ \hline
NA & 2452 & Autism susceptibility 2 protein partial & custom\\ \hline
NA & 2453 & Protein FAM63B partial & custom\\ \hline
NA & 2454 & hypothetical protein X975 07416 partial & custom\\ \hline
NA & 2455 & MKI67 FHA domain-interacting nucleolar phosphoprotein-like protein partial & custom\\ \hline
NA & 2456 & Glucose-6-phosphate isomerase partial & custom\\ \hline
NA & 2458 & Neuroendocrine convertase 1 partial & custom\\ \hline
90652 & 2460 & PREDICTED: PRKCA-binding protein-like  & nr\\ \hline
NA & 2461 & hypothetical protein X975 01092 partial & custom\\ \hline
NA & 2462 & hypothetical protein X975 17265 partial & custom\\ \hline
NA & 2463 & TAR DNA-binding protein 43 partial & custom\\ \hline
NA & 2465 & Isovaleryl-CoA dehydrogenase mitochondrial partial & custom\\ \hline
90203 & 2466 & DnaJ-like protein subfamily B member 9 partial & custom\\ \hline
NA & 2468 & ZZ-type zinc finger-containing protein 3 partial & custom\\ \hline
NA & 2469 & Leucine-rich repeat-containing protein 49 partial & custom\\ \hline
NA & 2470 & hypothetical protein X975 02761 partial & custom\\ \hline
NA & 2471 & Spliceosome RNA helicase DDX39B partial & custom\\ \hline
NA & 2472 & hypothetical protein X975 08449 partial & custom\\ \hline
NA & 2473 & NudC domain-containing protein 1 partial & custom\\ \hline
NA & 2474 & PRELI domain-containing protein 1 mitochondrial partial & custom\\ \hline
NA & 2475 & PREDICTED: centrosomal protein of 19 kDa-like & nr\\ \hline
NA & 2476 & Lambda-crystallin-like protein partial & custom\\ \hline
NA & 2477 & Elongator complex protein 2 partial & custom\\ \hline
NA & 2479 & Serum amyloid A-2 protein partial & custom\\ \hline
NA & 2480 & Ribonuclease 3 partial & custom\\ \hline
90442 & 2482 & Guanine nucleotide-binding protein-like 3-like protein partial & custom\\ \hline
NA & 2483 & Mediator of RNA polymerase II transcription subunit 11 partial & custom\\ \hline
NA & 2484 & Transducin beta-like protein 2 partial & custom\\ \hline
NA & 2485 & putative E3 ubiquitin-protein ligase UBR7 partial & custom\\ \hline
NA & 2487 & Mitochondrial import receptor subunit TOM22-like protein partial & custom\\ \hline
90211 & 2488 & 60S acidic ribosomal protein P0 partial & custom\\ \hline
NA & 2489 & Peroxisomal acyl-coenzyme A oxidase 3 partial & custom\\ \hline
NA & 2490 & 26S protease regulatory subunit 6B partial & custom\\ \hline
NA & 2491 & Metaxin-1 partial & custom\\ \hline
NA & 2492 & E3 SUMO-protein ligase RanBP2 partial & custom\\ \hline
NA & 2493 & Myeloid leukemia factor 1 partial & custom\\ \hline
90438 & 2494 & Synaptosomal-associated protein 25 partial & custom\\ \hline
90522 & 2495 & Profilin-5 partial & custom\\ \hline
89882 & 2498 & Transcription initiation factor TFIID subunit 5 partial & custom\\ \hline
NA & 2501 & Glycerol-3-phosphate dehydrogenase 1-like protein partial & custom\\ \hline
89688 & 2503 & Peptide methionine sulfoxide reductase partial & custom\\ \hline
NA & 2504 & Gamma-aminobutyric acid receptor-associated protein partial & custom\\ \hline
89822 & 2505 & Serine/arginine-rich splicing factor 4 partial & custom\\ \hline
90301 & 2507 & Hydroxysteroid dehydrogenase-like protein 2 partial & custom\\ \hline
NA & 2508 & Translation initiation factor IF-2 mitochondrial partial & custom\\ \hline
NA & 2509 & hypothetical protein X975 05876 partial & custom\\ \hline
NA & 2511 & Conserved oligomeric Golgi complex subunit 7 partial & custom\\ \hline
NA & 2512 & Protein phosphatase 1B partial & custom\\ \hline
90605 & 2513 & Nuclear cap-binding protein subunit 2 partial & custom\\ \hline
NA & 2515 & Dixin partial & custom\\ \hline
90618 & 2516 & Proliferation-associated protein 2G4 partial & custom\\ \hline
NA & 2518 & 4-hydroxybutyrate coenzyme A transferase partial & custom\\ \hline
NA & 2519 & Medium-chain specific acyl-CoA dehydrogenase mitochondrial partial & custom\\ \hline
89990 & 2522 & Rab GDP dissociation inhibitor beta partial & custom\\ \hline
NA & 2524 & Coiled-coil domain-containing protein 43 partial & custom\\ \hline
90107 & 2526 & Calreticulin partial & custom\\ \hline
NA & 2528 & hypothetical protein X975 16227 partial & custom\\ \hline
NA & 2529 & Protein lifeguard 2 partial & custom\\ \hline
NA & 2530 & Eukaryotic translation initiation factor 4B partial & custom\\ \hline
89707 & 2532 & Acetyl-CoA acetyltransferase A mitochondrial partial & custom\\ \hline
90099 & 2533 & Dolichyl-diphosphooligosaccharide--protein glycosyltransferase subunit 1 partial & custom\\ \hline
NA & 2534 & Squamous cell carcinoma antigen recognized by T-cells 3 partial & custom\\ \hline
90343 & 2535 & putative isocitrate dehydrogenase [NAD] subunit beta mitochondrial partial & custom\\ \hline
NA & 2537 & Vascular endothelial growth factor A partial & custom\\ \hline
NA & 2538 & Krueppel-like factor 15 partial & custom\\ \hline
NA & 2539 & NA & nr\\ \hline
90426 & 2540 & Polyadenylate-binding protein 1 partial & custom\\ \hline
NA & 2541 & Superoxide dismutase [Cu-Zn] partial & custom\\ \hline
NA & 2545 & Eukaryotic translation initiation factor 3 subunit L partial & custom\\ \hline
NA & 2547 & DNA-directed RNA polymerase III subunit RPC5 partial & custom\\ \hline
NA & 2548 & calcium-independent phospholipase A2 partial & custom\\ \hline
NA & 2549 & T-complex protein 1 subunit zeta partial & custom\\ \hline
NA & 2550 & Histone acetyltransferase KAT8 partial & custom\\ \hline
NA & 2551 & NA & nr\\ \hline
89657 & 2556 & UDP-glucose 6-dehydrogenase partial & custom\\ \hline
NA & 2557 & Transmembrane protein 68 partial & custom\\ \hline
NA & 2558 & Vacuolar fusion protein MON1-like protein partial & custom\\ \hline
NA & 2559 & Heparan-alpha-glucosaminide N-acetyltransferase partial & custom\\ \hline
NA & 2560 & Nucleoporin Nup43 partial & custom\\ \hline
90542 & 2561 & Eukaryotic translation initiation factor 2D partial & custom\\ \hline
90272 & 2562 & Beta-glucuronidase partial & custom\\ \hline
NA & 2563 & CDK5 regulatory subunit-associated protein 1 partial & custom\\ \hline
NA & 2565 & Dehydrogenase/reductase SDR family protein 7-like protein partial & custom\\ \hline
NA & 2568 & Coiled-coil domain-containing protein 50 partial & custom\\ \hline
NA & 2569 & Ribokinase partial & custom\\ \hline
NA & 2570 & Geranylgeranyl transferase type-2 subunit alpha partial & custom\\ \hline
NA & 2571 & Dimethyladenosine transferase 1 mitochondrial partial & custom\\ \hline
NA & 2573 & PREDICTED: COMM domain-containing protein 5-like & nr\\ \hline
NA & 2575 & Peroxisomal carnitine O-octanoyltransferase partial & custom\\ \hline
NA & 2576 & Programmed cell death protein 6 partial & custom\\ \hline
NA & 2578 & Calcium and integrin-binding protein 1 partial & custom\\ \hline
NA & 2580 & Rhombotin-1 partial & custom\\ \hline
NA & 2581 & Protein phosphatase 1K mitochondrial partial & custom\\ \hline
NA & 2582 & Protein GPR107 partial & custom\\ \hline
90479 & 2583 & RNA-binding protein pno1 partial & custom\\ \hline
NA & 2585 & hypothetical protein X975 03921 partial & custom\\ \hline
NA & 2586 & Ras-related protein Rab-7a partial & custom\\ \hline
NA & 2588 & NGFI-A-binding protein-like protein partial & custom\\ \hline
NA & 2590 & Transcriptional enhancer factor TEF-1 partial & custom\\ \hline
NA & 2591 & Leukotriene A-4 hydrolase partial & custom\\ \hline
NA & 2593 & Nicolin-1 partial & custom\\ \hline
NA & 2594 & Charged multivesicular body protein 1b partial & custom\\ \hline
NA & 2597 & hypothetical protein X975 02228 partial & custom\\ \hline
NA & 2598 & PKHD domain-containing transmembrane protein partial & custom\\ \hline
90315 & 2599 & NEDD8-activating enzyme E1 regulatory subunit partial & custom\\ \hline
NA & 2601 & Hydroxyacid-oxoacid transhydrogenase mitochondrial partial & custom\\ \hline
NA & 2602 & Gamma-aminobutyric acid type B receptor subunit 1 partial & custom\\ \hline
NA & 2605 & Neural cell adhesion molecule 1 partial & custom\\ \hline
NA & 2607 & Anaphase-promoting complex subunit 5 partial & custom\\ \hline
NA & 2611 & Apoptosis-inducing factor 1 mitochondrial partial & custom\\ \hline
NA & 2615 & Methionine--tRNA ligase mitochondrial partial & custom\\ \hline
NA & 2616 & ATP-dependent RNA helicase DDX24 partial & custom\\ \hline
NA & 2618 & putative serine hydrolase partial & custom\\ \hline
NA & 2619 & Connectin partial & custom\\ \hline
90639 & 2620 & 3-hydroxyacyl-CoA dehydrogenase type-2 partial & custom\\ \hline
NA & 2621 & Centrosomal protein partial & custom\\ \hline
90079 & 2624 & tRNA (cytosine(34)-C(5))-methyltransferase partial & custom\\ \hline
NA & 2626 & Neuronal migration protein doublecortin partial & custom\\ \hline
NA & 2627 & Mitochondrial ornithine transporter 1 partial & custom\\ \hline
90223 & 2628 & E3 UFM1-protein ligase 1 partial & custom\\ \hline
NA & 2629 & Golgin subfamily A member 5 partial & custom\\ \hline
NA & 2631 & hypothetical protein X975 04394 partial & custom\\ \hline
NA & 2632 & Mitochondrial ribonuclease P protein 3 partial & custom\\ \hline
NA & 2633 & hypothetical protein X975 10778 partial & custom\\ \hline
89774 & 2634 & Signal recognition particle protein partial & custom\\ \hline
NA & 2635 & hypothetical protein X975 17473 partial & custom\\ \hline
90008 & 2637 & Beta-ureidopropionase partial & custom\\ \hline
NA & 2638 & TIP41-like protein partial & custom\\ \hline
NA & 2644 & hypothetical protein X975 14917 partial & custom\\ \hline
90571 & 2646 & Exocyst complex component 8 partial & custom\\ \hline
NA & 2649 & Hydroxyacyl-coenzyme A dehydrogenase mitochondrial partial & custom\\ \hline
NA & 2652 & WD repeat-containing protein 91 partial & custom\\ \hline
NA & 2653 & putative palmitoyltransferase ZDHHC14 partial & custom\\ \hline
89816 & 2654 & ATP-dependent RNA helicase DDX51 partial & custom\\ \hline
NA & 2655 & hypothetical protein X975 07487 partial & custom\\ \hline
NA & 2657 & Trafficking protein particle complex subunit 8 partial & custom\\ \hline
NA & 2660 & DCN1-like protein 1 partial & custom\\ \hline
NA & 2661 & Endoribonuclease Dcr-1 partial & custom\\ \hline
NA & 2662 & Dynactin subunit 4 partial & custom\\ \hline
89917 & 2663 & Phosphatidylinositol-45-bisphosphate 3-kinase catalytic subunit beta isoform partial & custom\\ \hline
NA & 2665 & Phosphatidylinositol-345-trisphosphate 3-phosphatase TPTE2 partial & custom\\ \hline
NA & 2666 & hypothetical protein X975 22847 partial & custom\\ \hline
NA & 2668 & 4-aminobutyrate aminotransferase mitochondrial partial & custom\\ \hline
NA & 2675 & Cleavage stimulation factor subunit 3 partial & custom\\ \hline
NA & 2678 & FUN14 domain-containing protein 1 partial & custom\\ \hline
NA & 2683 & Replication factor C subunit 1 partial & custom\\ \hline
NA & 2690 & Phosphoribosylformylglycinamidine synthase partial & custom\\ \hline
NA & 2694 & Junctophilin-1 partial & custom\\ \hline
NA & 2695 & Zinc finger protein 592 partial & custom\\ \hline
NA & 2696 & putative RNA-binding protein 19 partial & custom\\ \hline
NA & 2697 & 4-hydroxybenzoate polyprenyltransferase mitochondrial partial & custom\\ \hline
NA & 2698 & Sentrin-specific protease 1 partial & custom\\ \hline
NA & 2700 & putative ATP-dependent RNA helicase DHX37 partial & custom\\ \hline
90127 & 2701 & hypothetical protein X975 17968 partial & custom\\ \hline
90472 & 2702 & Heterogeneous nuclear ribonucleoprotein D-like protein partial & custom\\ \hline
NA & 2704 & putative E3 ubiquitin-protein ligase MGRN1 partial & custom\\ \hline
NA & 2705 & GTP-binding protein Rheb-like protein partial & custom\\ \hline
NA & 2706 & Protein DEK partial & custom\\ \hline
NA & 2707 & Cyclin-dependent kinase 8 partial & custom\\ \hline
NA & 2708 & Flavin reductase (NADPH) partial & custom\\ \hline
NA & 2709 & Glutathione S-transferase Mu 1 partial & custom\\ \hline
NA & 2710 & hypothetical protein X975 10107 partial & custom\\ \hline
90481 & 2711 & NADH dehydrogenase [ubiquinone] flavoprotein 1 mitochondrial partial & custom\\ \hline
89765 & 2712 & Protein OS-9 partial & custom\\ \hline
NA & 2713 & Eukaryotic translation initiation factor 2 subunit 1 partial & custom\\ \hline
NA & 2715 & HIG1 domain family member 2A partial & custom\\ \hline
90145 & 2717 & 40S ribosomal protein S30 partial & custom\\ \hline
NA & 2718 & Mitochondrial-processing peptidase subunit beta partial & custom\\ \hline
NA & 2720 & Pseudouridine-5'-monophosphatase partial & custom\\ \hline
90564 & 2721 & ATP-binding cassette sub-family F member 1 partial & custom\\ \hline
90141 & 2722 & C-terminal-binding protein partial & custom\\ \hline
90638 & 2723 & Charged multivesicular body protein 4b partial & custom\\ \hline
NA & 2724 & Glucose-6-phosphate translocase partial & custom\\ \hline
NA & 2725 & Basigin partial & custom\\ \hline
NA & 2726 & Ankyrin repeat domain-containing protein 13C partial & custom\\ \hline
NA & 2729 & Muscle-specific protein 20 partial & custom\\ \hline
NA & 2730 & Myotubularin-related protein 2 partial & custom\\ \hline
NA & 2731 & Alcohol dehydrogenase class-3 chain L partial & custom\\ \hline
90601 & 2733 & Conserved oligomeric Golgi complex subunit 4 partial & custom\\ \hline
NA & 2735 & COP9 signalosome complex subunit 3 partial & custom\\ \hline
NA & 2737 & Nucleolar transcription factor 1-B partial & custom\\ \hline
NA & 2738 & Leucine-rich repeat-containing protein 47 partial & custom\\ \hline
NA & 2739 & Multidrug resistance-associated protein 1 partial & custom\\ \hline
NA & 2740 & DNA-directed RNA polymerase II subunit RPB4 partial & custom\\ \hline
90022 & 2741 & Lipoyl synthase mitochondrial partial & custom\\ \hline
NA & 2743 & 28S ribosomal protein S22 mitochondrial partial & custom\\ \hline
89651 & 2744 & Beta-14-mannosyltransferase egh partial & custom\\ \hline
NA & 2746 & Protein O-mannosyl-transferase 2 partial & custom\\ \hline
89802 & 2748 & Pre-mRNA-splicing factor syf2 partial & custom\\ \hline
NA & 2751 & UBX domain-containing protein 1-A partial & custom\\ \hline
NA & 2752 & CKLF-like MARVEL transmembrane domain-containing protein 4 partial & custom\\ \hline
NA & 2753 & Tubulin polyglutamylase TTLL4 partial & custom\\ \hline
NA & 2755 & Cytochrome c oxidase assembly protein COX11 mitochondrial partial & custom\\ \hline
NA & 2756 & Protein MEF2BNB-like protein partial & custom\\ \hline
NA & 2757 & Peptidyl-prolyl cis-trans isomerase FKBP2 partial & custom\\ \hline
NA & 2758 & Carboxypeptidase A2 partial & custom\\ \hline
NA & 2759 & hypothetical protein X975 13772 partial & custom\\ \hline
NA & 2761 & hypothetical protein X975 05727 partial & custom\\ \hline
NA & 2762 & Death-associated protein 1 partial & custom\\ \hline
NA & 2764 & hypothetical protein X975 22094 partial & custom\\ \hline
NA & 2766 & Developmentally-regulated GTP-binding protein 2 partial & custom\\ \hline
NA & 2768 & hypothetical protein X975 03910 partial & custom\\ \hline
90178 & 2769 & Glyoxalase domain-containing protein 4 partial & custom\\ \hline
NA & 2770 & Methyltransferase-like protein 14 partial & custom\\ \hline
90054 & 2771 & Proliferating cell nuclear antigen partial & custom\\ \hline
NA & 2773 & Protein bunched class 2/F isoform partial & custom\\ \hline
NA & 2774 & Voltage-dependent anion-selective channel protein 2 partial & custom\\ \hline
NA & 2775 & Alcohol dehydrogenase class-3 partial & custom\\ \hline
NA & 2776 & [3-methyl-2-oxobutanoate dehydrogenase [lipoamide]] kinase mitochondrial partial & custom\\ \hline
89696 & 2777 & Mitochondrial-processing peptidase subunit beta partial & custom\\ \hline
NA & 2778 & NA & nr\\ \hline
NA & 2779 & Hydroxysteroid dehydrogenase-like protein 1 partial & custom\\ \hline
NA & 2780 & Ubiquitin-like protein ATG12 partial & custom\\ \hline
89717 & 2781 & SUMO-activating enzyme subunit 1 partial & custom\\ \hline
NA & 2783 & Mitochondrial import inner membrane translocase subunit TIM44 partial & custom\\ \hline
NA & 2784 & hypothetical protein X975 19443 partial & custom\\ \hline
NA & 2785 & Protein deadpan partial & custom\\ \hline
NA & 2786 & Calponin-3 partial & custom\\ \hline
NA & 2787 & Protein VPRBP partial & custom\\ \hline
NA & 2788 & Ero1-like protein partial & custom\\ \hline
89956 & 2792 & T-complex protein 1 subunit gamma partial & custom\\ \hline
NA & 2793 & Ubiquitin-conjugating enzyme E2 R2 partial & custom\\ \hline
NA & 2794 & Calcyclin-binding protein partial & custom\\ \hline
NA & 2795 & RWD domain-containing protein 4 partial & custom\\ \hline
NA & 2796 & Zinc transporter ZIP1 partial & custom\\ \hline
NA & 2797 & Hydroxyacid oxidase 1 partial & custom\\ \hline
NA & 2798 & Serine-threonine kinase receptor-associated protein partial & custom\\ \hline
NA & 2800 & hypothetical protein X975 19628 partial & custom\\ \hline
NA & 2801 & Mesencephalic astrocyte-derived neurotrophic factor-like protein partial & custom\\ \hline
NA & 2802 & Cytosolic non-specific dipeptidase partial & custom\\ \hline
NA & 2803 & hypothetical protein X975 25821 partial & custom\\ \hline
90646 & 2804 & Cystathionine gamma-lyase partial & custom\\ \hline
NA & 2806 & Peptidyl-prolyl cis-trans isomerase B partial & custom\\ \hline
NA & 2808 & Selenoprotein S partial & custom\\ \hline
NA & 2810 & NADH dehydrogenase [ubiquinone] 1 alpha subcomplex subunit 10 mitochondrial partial & custom\\ \hline
NA & 2811 & Glutaryl-CoA dehydrogenase mitochondrial partial & custom\\ \hline
NA & 2812 & hypothetical protein X975 12951 partial & custom\\ \hline
90506 & 2813 & Translocation protein SEC62 partial & custom\\ \hline
NA & 2814 & Alpha-centractin partial & custom\\ \hline
NA & 2815 & Dipeptidyl peptidase 1 partial & custom\\ \hline
NA & 2816 & DnaJ-like protein subfamily A member 2 partial & custom\\ \hline
NA & 2817 & Y+L amino acid transporter 2 partial & custom\\ \hline
NA & 2818 & 2-oxoisovalerate dehydrogenase subunit alpha mitochondrial partial & custom\\ \hline
90111 & 2819 & 26S protease regulatory subunit 6A partial & custom\\ \hline
NA & 2820 & Splicing factor 3B subunit 4 partial & custom\\ \hline
NA & 2821 & Secernin-2 partial & custom\\ \hline
NA & 2822 & hypothetical protein X975 00118 partial & custom\\ \hline
NA & 2823 & Bleomycin hydrolase partial & custom\\ \hline
NA & 2824 & T-complex protein 1 subunit alpha partial & custom\\ \hline
NA & 2825 & Xaa-Pro dipeptidase partial & custom\\ \hline
NA & 2828 & Tribbles-like protein partial & custom\\ \hline
NA & 2829 & Carboxypeptidase E partial & custom\\ \hline
NA & 2830 & Short-chain specific acyl-CoA dehydrogenase mitochondrial partial & custom\\ \hline
NA & 2831 & Leucine-rich repeat-containing protein 15 partial & custom\\ \hline
NA & 2833 & hypothetical protein X975 02652 partial & custom\\ \hline
90182 & 2837 & Periodic tryptophan protein 1-like protein partial & custom\\ \hline
NA & 2838 & hypothetical protein X975 00948 partial & custom\\ \hline
NA & 2840 & hypothetical protein X975 15601 partial & custom\\ \hline
NA & 2841 & hypothetical protein X975 25326 partial & custom\\ \hline
NA & 2842 & Ubiquitin carboxyl-terminal hydrolase 16 partial & custom\\ \hline
NA & 2843 & Serine/threonine-protein kinase PLK1 partial & custom\\ \hline
NA & 2844 & Polycomb protein Suz12 partial & custom\\ \hline
NA & 2847 & hypothetical protein X975 16220 partial & custom\\ \hline
NA & 2848 & Ubiquitin-conjugating enzyme E2 W partial & custom\\ \hline
NA & 2850 & Down syndrome critical region protein 3-like protein partial & custom\\ \hline
90627 & 2851 & Short coiled-coil protein partial & custom\\ \hline
NA & 2852 & Transmembrane channel-like protein 7 partial & custom\\ \hline
NA & 2853 & Zinc finger CCHC domain-containing protein 4 partial & custom\\ \hline
NA & 2855 & RNA-binding protein NOB1 partial & custom\\ \hline
90372 & 2857 & Ubiquitin carboxyl-terminal hydrolase BAP1 partial & custom\\ \hline
NA & 2858 & Acetyl-coenzyme A transporter 1 partial & custom\\ \hline
NA & 2859 & Pyroglutamyl-peptidase 1 partial & custom\\ \hline
NA & 2861 & Sec1 family domain-containing protein 1 partial & custom\\ \hline
90514 & 2862 & NADH dehydrogenase [ubiquinone] iron-sulfur protein 4 mitochondrial partial & custom\\ \hline
NA & 2863 & Arginyl-tRNA--protein transferase 1 partial & custom\\ \hline
NA & 2864 & Stress-induced-phosphoprotein 1 partial & custom\\ \hline
NA & 2865 & OCIA domain-containing protein 1 partial & custom\\ \hline
NA & 2866 & Carbohydrate sulfotransferase 6 partial & custom\\ \hline
NA & 2868 & Sestrin-3 partial & custom\\ \hline
NA & 2869 & 26S proteasome non-ATPase regulatory subunit 3 partial & custom\\ \hline
NA & 2870 & Bis(5'-nucleosyl)-tetraphosphatase symmetrical partial & custom\\ \hline
90197 & 2871 & Golgi phosphoprotein 3 partial & custom\\ \hline
NA & 2876 & Acyl-CoA dehydrogenase family member 9 mitochondrial partial & custom\\ \hline
90104 & 2878 & DNA-directed RNA polymerase III subunit RPC3 partial & custom\\ \hline
NA & 2879 & Negative elongation factor B partial & custom\\ \hline
NA & 2880 & putative tRNA threonylcarbamoyladenosine biosynthesis protein osgep partial & custom\\ \hline
NA & 2881 & ADP-dependent glucokinase partial & custom\\ \hline
NA & 2882 & Muskelin partial & custom\\ \hline
NA & 2885 & Guanine nucleotide-binding protein G(o) subunit alpha partial & custom\\ \hline
NA & 2891 & Ribulose-phosphate 3-epimerase partial & custom\\ \hline
NA & 2894 & E3 ubiquitin-protein ligase Hakai partial & custom\\ \hline
NA & 2895 & Protein zyg-11-like protein partial & custom\\ \hline
NA & 2897 & Nicotinamide mononucleotide adenylyltransferase 1 partial & custom\\ \hline
NA & 2898 & Diphthamide biosynthesis protein 2 partial & custom\\ \hline
NA & 2899 & hypothetical protein X975 23643 partial & custom\\ \hline
NA & 2900 & DNA polymerase alpha subunit B partial & custom\\ \hline
NA & 2901 & Sarcosine dehydrogenase mitochondrial partial & custom\\ \hline
NA & 2902 & N-alpha-acetyltransferase 15 NatA auxiliary subunit partial & custom\\ \hline
NA & 2903 & Transcription factor 20 partial & custom\\ \hline
NA & 2904 & Conserved oligomeric Golgi complex subunit 2 partial & custom\\ \hline
NA & 2906 & Xylulose kinase partial & custom\\ \hline
NA & 2908 & hypothetical protein X975 01820 partial & custom\\ \hline
NA & 2909 & Protein salvador-like protein partial & custom\\ \hline
NA & 2910 & Protein ced-11 partial & custom\\ \hline
NA & 2914 & hypothetical protein X975 20345 partial & custom\\ \hline
NA & 2915 & Acylamino-acid-releasing enzyme partial & custom\\ \hline
NA & 2916 & UDP-glucuronic acid decarboxylase 1 partial & custom\\ \hline
NA & 2919 & hypothetical protein X975 04267 partial & custom\\ \hline
NA & 2920 & ATP-dependent RNA helicase DDX54 partial & custom\\ \hline
NA & 2922 & Glutamate-gated chloride channel partial & custom\\ \hline
NA & 2923 & Magnesium transporter NIPA2 partial & custom\\ \hline
NA & 2925 & DAZ-associated protein 2 partial & custom\\ \hline
NA & 2926 & Mitochondrial ribonuclease P protein 1-like protein partial & custom\\ \hline
NA & 2927 & Copper chaperone for superoxide dismutase partial & custom\\ \hline
NA & 2928 & RING finger and transmembrane domain-containing protein 2 partial & custom\\ \hline
90198 & 2929 & WD repeat-containing protein 36 partial & custom\\ \hline
NA & 2930 & Low density lipoprotein receptor adapter protein 1-B partial & custom\\ \hline
NA & 2933 & Remodeling and spacing factor 1 partial & custom\\ \hline
NA & 2934 & Lys-63-specific deubiquitinase partial & custom\\ \hline
NA & 2936 & hypothetical protein X975 05388 partial & custom\\ \hline
NA & 2937 & Integrator complex subunit 11 partial & custom\\ \hline
NA & 2938 & WD repeat-containing protein 61 partial & custom\\ \hline
NA & 2939 & Ubiquitin-associated protein 1 partial & custom\\ \hline
NA & 2940 & PREDICTED: ubiquitin-conjugating enzyme E2-24 kDa-like & nr\\ \hline
NA & 2941 & PDZ domain-containing protein GIPC1 partial & custom\\ \hline
NA & 2942 & Coiled-coil domain-containing protein 93 partial & custom\\ \hline
NA & 2943 & putative sodium-coupled neutral amino acid transporter 7 partial & custom\\ \hline
NA & 2944 & Tetratricopeptide repeat protein 5 partial & custom\\ \hline
NA & 2945 & COP9 signalosome complex subunit 7a partial & custom\\ \hline
NA & 2946 & Vacuolar fusion protein CCZ1-like protein partial & custom\\ \hline
NA & 2947 & hypothetical protein X975 17695 partial & custom\\ \hline
NA & 2948 & Platelet-activating factor acetylhydrolase partial & custom\\ \hline
NA & 2949 & Epsin-2 partial & custom\\ \hline
NA & 2951 & BRO1 domain-containing protein BROX partial & custom\\ \hline
NA & 2953 & Exportin-T partial & custom\\ \hline
NA & 2955 & Ubiquitin carboxyl-terminal hydrolase 20 partial & custom\\ \hline
NA & 2956 & Vacuolar protein sorting-associated protein 33A partial & custom\\ \hline
NA & 2957 & CDK5 regulatory subunit-associated protein 1-like 1 partial & custom\\ \hline
NA & 2959 & Coiled-coil domain-containing protein 12 partial & custom\\ \hline
NA & 2961 & F-box/LRR-repeat protein 4 partial & custom\\ \hline
90169 & 2963 & Cytosolic Fe-S cluster assembly factor NARFL partial & custom\\ \hline
89841 & 2968 & X-linked retinitis pigmentosa GTPase regulator-like protein partial & custom\\ \hline
NA & 2970 & hypothetical protein X975 02246 partial & custom\\ \hline
NA & 2972 & Dysbindin partial & custom\\ \hline
NA & 2973 & Zinc finger MYM-type protein 4 partial & custom\\ \hline
NA & 2974 & hypothetical protein X975 11700 partial & custom\\ \hline
NA & 2975 & Nuclear migration protein nudC partial & custom\\ \hline
NA & 2977 & Ras-related protein Rab-1D partial & custom\\ \hline
NA & 2978 & Protein SAAL1 partial & custom\\ \hline
NA & 2980 & Ubiquinone biosynthesis monooxygenase COQ6 partial & custom\\ \hline
NA & 2981 & Beta-catenin-like protein 1 partial & custom\\ \hline
90166 & 2984 & Beta-mannosidase partial & custom\\ \hline
NA & 2986 & Peroxisomal membrane protein PMP34 partial & custom\\ \hline
NA & 2988 & Frizzled-4 partial & custom\\ \hline
90038 & 2989 & TBC1 domain family member 22B partial & custom\\ \hline
90449 & 2993 & hypothetical protein X975 08773 partial & custom\\ \hline
NA & 2994 & hypothetical protein X975 19804 partial & custom\\ \hline
NA & 2996 & Decaprenyl-diphosphate synthase subunit 1 partial & custom\\ \hline
NA & 3000 & Negative elongation factor C/D partial & custom\\ \hline
89900 & 3007 & Nuclear pore complex protein Nup93 partial & custom\\ \hline
NA & 3013 & hypothetical protein X975 21297 partial & custom\\ \hline
NA & 3026 & Alpha-N-acetylglucosaminidase partial & custom\\ \hline
NA & 3028 & Ornithine decarboxylase partial & custom\\ \hline
NA & 3035 & hypothetical protein X975 24787 partial & custom\\ \hline
NA & 3037 & Methyltransferase-like protein 17 mitochondrial partial & custom\\ \hline
NA & 3038 & Single-stranded DNA-binding protein mitochondrial partial & custom\\ \hline
NA & 3039 & Cleavage and polyadenylation specificity factor subunit 3 partial & custom\\ \hline
NA & 3041 & WD repeat-containing protein 74 partial & custom\\ \hline
90385 & 3044 & 39S ribosomal protein L40 mitochondrial partial & custom\\ \hline
NA & 3045 & 28S ribosomal protein S15 mitochondrial partial & custom\\ \hline
NA & 3047 & Transmembrane protein 183 partial & custom\\ \hline
NA & 3049 & Charged multivesicular body protein 2a partial & custom\\ \hline
90090 & 3052 & Inositol-3-phosphate synthase 1-A partial & custom\\ \hline
NA & 3053 & Poly(ADP-ribose) glycohydrolase partial & custom\\ \hline
NA & 3054 & Nesprin-2 partial & custom\\ \hline
NA & 3055 & Methionine--tRNA ligase cytoplasmic partial & custom\\ \hline
90528 & 3056 & Protein arginine N-methyltransferase 5 partial & custom\\ \hline
90644 & 3058 & Paired amphipathic helix protein Sin3b partial & custom\\ \hline
NA & 3059 & UPF0661 TPR repeat-containing protein partial & custom\\ \hline
90538 & 3060 & Soluble calcium-activated nucleotidase 1 partial & custom\\ \hline
NA & 3061 & Cytochrome b-c1 complex subunit 2 mitochondrial partial & custom\\ \hline
NA & 3062 & heat- and acid-stable phosphoprotein partial & custom\\ \hline
NA & 3063 & Vesicle-associated membrane protein/synaptobrevin-binding protein partial & custom\\ \hline
NA & 3064 & NADH-cytochrome b5 reductase 2 partial & custom\\ \hline
NA & 3066 & Peptidase M20 domain-containing protein 2 partial & custom\\ \hline
NA & 3067 & Ankyrin repeat domain-containing protein 13B partial & custom\\ \hline
NA & 3068 & Ras-related protein Ral-a partial & custom\\ \hline
NA & 3069 & Phenylalanine--tRNA ligase beta subunit partial & custom\\ \hline
NA & 3071 & Peptidyl-tRNA hydrolase 2 mitochondrial partial & custom\\ \hline
90574 & 3072 & Cleavage stimulation factor subunit 2 partial & custom\\ \hline
89677 & 3073 & Actin-like protein 6A partial & custom\\ \hline
NA & 3075 & Transcription initiation factor TFIID subunit 10 partial & custom\\ \hline
90515 & 3076 & 60S ribosomal protein L35 partial & custom\\ \hline
NA & 3077 & Guanine nucleotide-binding protein subunit beta-2-like 1 partial & custom\\ \hline
NA & 3078 & Carbonic anhydrase 1 partial & custom\\ \hline
NA & 3079 & U5 small nuclear ribonucleoprotein partial & custom\\ \hline
NA & 3080 & Thioredoxin-related transmembrane protein 1 partial & custom\\ \hline
NA & 3083 & Importin subunit alpha-7 partial & custom\\ \hline
89913 & 3084 & Membrane-associated progesterone receptor component 2 partial & custom\\ \hline
NA & 3085 & DNA-directed RNA polymerase III subunit RPC7 partial & custom\\ \hline
NA & 3086 & Tropomyosin partial & custom\\ \hline
NA & 3087 & WASH complex subunit FAM21 partial & custom\\ \hline
NA & 3090 & hypothetical protein X975 08459 partial & custom\\ \hline
90299 & 3092 & Actin-related protein 6 partial & custom\\ \hline
90645 & 3093 & Multiple coagulation factor deficiency protein 2-like protein partial & custom\\ \hline
NA & 3094 & Pterin-4-alpha-carbinolamine dehydratase partial & custom\\ \hline
NA & 3095 & Prefoldin subunit 3 partial & custom\\ \hline
NA & 3096 & LDLR chaperone boca partial & custom\\ \hline
NA & 3097 & Alpha-13-mannosyl-glycoprotein 2-beta-N-acetylglucosaminyltransferase partial & custom\\ \hline
NA & 3098 & Translocon-associated protein subunit delta partial & custom\\ \hline
NA & 3099 & Protein TMED8 partial & custom\\ \hline
NA & 3100 & Ankyrin repeat family A protein 2 partial & custom\\ \hline
NA & 3102 & WD40 repeat-containing protein SMU1 partial & custom\\ \hline
NA & 3103 & Leukotriene A-4 hydrolase partial & custom\\ \hline
89786 & 3104 & Adenylate kinase 2 mitochondrial partial & custom\\ \hline
NA & 3106 & hypothetical protein X975 03439 partial & custom\\ \hline
NA & 3107 & Endoribonuclease Dcr-1 partial & custom\\ \hline
NA & 3108 & Pleiotropic regulator 1 partial & custom\\ \hline
NA & 3110 & Actin-related protein 2/3 complex subunit 3 partial & custom\\ \hline
NA & 3111 & Triosephosphate isomerase B partial & custom\\ \hline
NA & 3112 & Carbonic anhydrase 7 partial & custom\\ \hline
NA & 3114 & Alpha-aspartyl dipeptidase partial & custom\\ \hline
89695 & 3115 & Polyadenylate-binding protein 2 partial & custom\\ \hline
90321 & 3117 & NADH dehydrogenase [ubiquinone] iron-sulfur protein 8 mitochondrial partial & custom\\ \hline
NA & 3118 & Charged multivesicular body protein 3 partial & custom\\ \hline
NA & 3120 & Eukaryotic translation initiation factor 4H partial & custom\\ \hline
NA & 3121 & Alpha-endosulfine partial & custom\\ \hline
NA & 3122 & 17-beta-hydroxysteroid dehydrogenase type 6 partial & custom\\ \hline
NA & 3123 & ATP synthase subunit b mitochondrial partial & custom\\ \hline
NA & 3124 & Protein arginine N-methyltransferase 7 partial & custom\\ \hline
NA & 3125 & Translocon-associated protein subunit alpha partial & custom\\ \hline
NA & 3126 & General transcription factor IIF subunit 1 partial & custom\\ \hline
90589 & 3127 & Cytochrome c-type heme lyase partial & custom\\ \hline
90015 & 3128 & NADH dehydrogenase [ubiquinone] iron-sulfur protein 2 mitochondrial partial & custom\\ \hline
NA & 3129 & Secreted frizzled-related protein 5 partial & custom\\ \hline
NA & 3130 & Protein YIPF1 partial & custom\\ \hline
NA & 3133 & beta-galactoside-binding lectin partial & custom\\ \hline
NA & 3135 & UDP-glucose 4-epimerase partial & custom\\ \hline
NA & 3136 & Protein Skeletor isoforms B/C partial & custom\\ \hline
89880 & 3137 & Tumor suppressor candidate 3 partial & custom\\ \hline
NA & 3140 & Translin partial & custom\\ \hline
NA & 3141 & Aspartate aminotransferase cytoplasmic partial & custom\\ \hline
NA & 3142 & DNA replication licensing factor mcm2 partial & custom\\ \hline
90273 & 3144 & Zygotic DNA replication licensing factor mcm3 partial & custom\\ \hline
NA & 3145 & Inhibitor of Bruton tyrosine kinase partial & custom\\ \hline
89908 & 3146 & Phosphoglycerate kinase 1 partial & custom\\ \hline
NA & 3147 & hypothetical protein X975 19489 partial & custom\\ \hline
NA & 3148 & Transferrin partial & custom\\ \hline
NA & 3149 & putative 39S ribosomal protein L24 mitochondrial partial & custom\\ \hline
90226 & 3150 & Interleukin enhancer-binding factor 2-like protein partial & custom\\ \hline
NA & 3151 & Retinol dehydrogenase 12 partial & custom\\ \hline
89792 & 3152 & FACT complex subunit SSRP1 partial & custom\\ \hline
89890 & 3155 & hypothetical protein X975 26470 partial & custom\\ \hline
NA & 3157 & Ras-related protein Rab-5C partial & custom\\ \hline
NA & 3158 & Flagellar radial spoke protein 3 partial & custom\\ \hline
NA & 3159 & Neuferricin partial & custom\\ \hline
NA & 3160 & COMM domain-containing protein 8 partial & custom\\ \hline
NA & 3161 & Myeloid differentiation primary response protein MyD88 partial & custom\\ \hline
NA & 3163 & hypothetical protein X975 04393 partial & custom\\ \hline
89976 & 3164 & WD repeat-containing protein 82 partial & custom\\ \hline
NA & 3166 & Protein-L-isoaspartate O-methyltransferase domain-containing protein 2 partial & custom\\ \hline
NA & 3167 & Abhydrolase domain-containing protein 16A partial & custom\\ \hline
NA & 3168 & Krueppel-like factor 11 partial & custom\\ \hline
NA & 3171 & Methylmalonyl-CoA epimerase mitochondrial partial & custom\\ \hline
NA & 3172 & hypothetical protein X975 19022 partial & custom\\ \hline
NA & 3173 & ATP-binding domain-containing protein 4 partial & custom\\ \hline
NA & 3174 & hypothetical protein X975 10848 partial & custom\\ \hline
90557 & 3176 & Angiogenic factor with G patch and FHA domains 1 partial & custom\\ \hline
NA & 3177 & Protein BCCIP-like protein partial & custom\\ \hline
NA & 3178 & SPARC-related modular calcium-binding protein 1 partial & custom\\ \hline
NA & 3181 & Coiled-coil domain-containing protein 132 partial & custom\\ \hline
NA & 3182 & Interferon-related developmental regulator 1 partial & custom\\ \hline
NA & 3183 & Mortality factor 4-like protein 1 partial & custom\\ \hline
90569 & 3184 & Mitotic checkpoint protein BUB3 partial & custom\\ \hline
NA & 3185 & hypothetical protein X975 21997 partial & custom\\ \hline
NA & 3186 & NA & nr\\ \hline
NA & 3187 & hypothetical protein X975 10342 partial & custom\\ \hline
NA & 3188 & Tubulin-specific chaperone C partial & custom\\ \hline
NA & 3190 & Tyrosine--tRNA ligase cytoplasmic partial & custom\\ \hline
NA & 3191 & Microtubule-associated proteins 1A/1B light chain 3C partial & custom\\ \hline
NA & 3192 & Nuclear pore glycoprotein p62 partial & custom\\ \hline
NA & 3196 & PREDICTED: uncharacterized protein C14orf119 homolog & nr\\ \hline
NA & 3197 & Kazal-type serine protease inhibitor domain-containing protein 1 partial & custom\\ \hline
NA & 3198 & General transcription factor IIE subunit 1 partial & custom\\ \hline
NA & 3201 & GPN-loop GTPase 1 partial & custom\\ \hline
NA & 3202 & EF-hand calcium-binding domain-containing protein 7 partial & custom\\ \hline
NA & 3204 & hypothetical protein X975 20481 partial & custom\\ \hline
NA & 3205 & putative glucose-6-phosphate 1-epimerase partial & custom\\ \hline
NA & 3206 & Protein TSSC1 partial & custom\\ \hline
NA & 3207 & Chaperone activity of bc1 complex-like mitochondrial partial & custom\\ \hline
NA & 3208 & Transmembrane protein 164 partial & custom\\ \hline
NA & 3209 & DNA-directed RNA polymerase I subunit RPA2 partial & custom\\ \hline
NA & 3211 & hypothetical protein X975 11667 partial & custom\\ \hline
NA & 3212 & hypothetical protein X975 08788 partial & custom\\ \hline
NA & 3213 & Cyclin-C partial & custom\\ \hline
NA & 3214 & PREDICTED: histone acetyltransferase KAT7-like & nr\\ \hline
NA & 3215 & Tricarboxylate transport protein mitochondrial partial & custom\\ \hline
89945 & 3216 & NA & nr\\ \hline
NA & 3220 & putative 39S ribosomal protein L45 mitochondrial partial & custom\\ \hline
NA & 3221 & Protein RRNAD1 partial & custom\\ \hline
90310 & 3222 & UDP-glucose 4-epimerase partial & custom\\ \hline
NA & 3223 & Motile sperm domain-containing protein 2 partial & custom\\ \hline
90261 & 3225 & Guanylate kinase partial & custom\\ \hline
NA & 3226 & MFS-type transporter partial & custom\\ \hline
NA & 3233 & Abhydrolase domain-containing protein 14A partial & custom\\ \hline
NA & 3234 & Solute carrier family 35 member G1 partial & custom\\ \hline
NA & 3235 & Target of rapamycin complex subunit lst8 partial & custom\\ \hline
NA & 3237 & Abl interactor 1 partial & custom\\ \hline
NA & 3239 & Methionine synthase reductase partial & custom\\ \hline
NA & 3240 & DNA methyltransferase 1-associated protein 1 partial & custom\\ \hline
NA & 3241 & Protein bunched class 2/F isoform partial & custom\\ \hline
NA & 3244 & Mediator of RNA polymerase II transcription subunit 27-B partial & custom\\ \hline
NA & 3245 & Gamma-soluble NSF attachment protein partial & custom\\ \hline
89724 & 3246 & Dual specificity mitogen-activated protein kinase kinase 4 partial & custom\\ \hline
89730 & 3247 & CDK5 regulatory subunit-associated protein 3 partial & custom\\ \hline
NA & 3248 & Hemicentin-2 partial & custom\\ \hline
NA & 3249 & Thioredoxin-dependent peroxide reductase mitochondrial partial & custom\\ \hline
NA & 3250 & WD repeat-containing protein 48 partial & custom\\ \hline
NA & 3251 & Ubiquitin-conjugating enzyme E2 1 partial & custom\\ \hline
NA & 3254 & hypothetical protein X975 11864 partial & custom\\ \hline
NA & 3255 & putative GTP-binding protein 6 partial & custom\\ \hline
NA & 3258 & SWI/SNF-related matrix-associated actin-dependent regulator of chromatin subfamily A containing DEAD/H box 1 partial & custom\\ \hline
NA & 3259 & Glutamyl-tRNA(Gln) amidotransferase subunit B mitochondrial partial & custom\\ \hline
89837 & 3260 & putative ATP-dependent RNA helicase DDX56 partial & custom\\ \hline
89697 & 3261 & DNA excision repair protein haywire partial & custom\\ \hline
NA & 3262 & Nuclear receptor coactivator 5 partial & custom\\ \hline
NA & 3263 & Retinitis pigmentosa 9 protein partial & custom\\ \hline
NA & 3264 & U2 small nuclear ribonucleoprotein A partial & custom\\ \hline
NA & 3265 & Tetratricopeptide repeat protein 8 partial & custom\\ \hline
NA & 3266 & Serine/threonine-protein kinase 16 partial & custom\\ \hline
90611 & 3267 & rRNA 2'-O-methyltransferase fibrillarin partial & custom\\ \hline
NA & 3269 & AP-3 complex subunit mu-1 partial & custom\\ \hline
89924 & 3270 & ADP-ribosylation factor-related protein 1 partial & custom\\ \hline
NA & 3271 & hypothetical protein X975 19481 partial & custom\\ \hline
NA & 3272 & Coiled-coil domain-containing protein 134 partial & custom\\ \hline
NA & 3273 & UBX domain-containing protein 7 partial & custom\\ \hline
NA & 3274 & Casein kinase II subunit beta partial & custom\\ \hline
NA & 3275 & Hepatocyte nuclear factor 4-beta partial & custom\\ \hline
NA & 3276 & Nuclear pore complex protein Nup54 partial & custom\\ \hline
NA & 3277 & Trafficking protein particle complex subunit 10 partial & custom\\ \hline
NA & 3279 & Protein SMG5 partial & custom\\ \hline
90525 & 3280 & Disks large-like protein partial & custom\\ \hline
NA & 3281 & Stomatin-like protein 2 partial & custom\\ \hline
NA & 3282 & Tumor protein p63-regulated 1-like protein partial & custom\\ \hline
NA & 3285 & Histone-lysine N-methyltransferase MLL3 partial & custom\\ \hline
NA & 3286 & Surfeit locus protein 1 partial & custom\\ \hline
NA & 3289 & Cysteine and histidine-rich domain-containing protein 1 partial & custom\\ \hline
NA & 3290 & TPPP family protein partial & custom\\ \hline
NA & 3291 & Geranylgeranyl transferase type-2 subunit beta partial & custom\\ \hline
NA & 3292 & putative phenylalanine--tRNA ligase mitochondrial partial & custom\\ \hline
NA & 3293 & Methyl-CpG-binding domain protein 2 partial & custom\\ \hline
NA & 3294 & Dwarfin sma-2 partial & custom\\ \hline
NA & 3297 & Apoptosis inhibitor 5 partial & custom\\ \hline
NA & 3299 & TBC1 domain family member 5 partial & custom\\ \hline
NA & 3301 & Zinc finger protein 474 partial & custom\\ \hline
NA & 3303 & Mitogen-activated protein kinase kinase kinase 7 partial & custom\\ \hline
NA & 3304 & Adipocyte plasma membrane-associated protein partial & custom\\ \hline
90367 & 3307 & ATP-binding cassette sub-family D member 3 partial & custom\\ \hline
NA & 3309 & DNA excision repair protein ERCC-6-like protein partial & custom\\ \hline
NA & 3314 & DnaJ-like protein subfamily C member 10 partial & custom\\ \hline
NA & 3315 & Protein tumorous imaginal disc mitochondrial partial & custom\\ \hline
90414 & 3316 & V-type proton ATPase proteolipid subunit partial & custom\\ \hline
NA & 3317 & Nucleolar complex protein 3-like protein partial & custom\\ \hline
NA & 3318 & Integrator complex subunit 7 partial & custom\\ \hline
NA & 3320 & Thioredoxin partial & custom\\ \hline
NA & 3321 & Tyrosine-protein phosphatase non-receptor type 23 partial & custom\\ \hline
NA & 3322 & E3 ubiquitin-protein ligase TRIM37 partial & custom\\ \hline
NA & 3324 & Tuberin partial & custom\\ \hline
NA & 3326 & Ubiquitin carboxyl-terminal hydrolase 34 partial & custom\\ \hline
NA & 3330 & hypothetical protein X975 25927 partial & custom\\ \hline
NA & 3331 & putative ATP-dependent RNA helicase DDX52 partial & custom\\ \hline
NA & 3344 & 5-formyltetrahydrofolate cyclo-ligase partial & custom\\ \hline
NA & 3349 & Zinc finger protein GLI3 partial & custom\\ \hline
90524 & 3359 & Histone H4 partial & custom\\ \hline
NA & 3361 & Cytochrome P450 3A24 partial & custom\\ \hline
NA & 3367 & Low-density lipoprotein receptor-related protein 2 partial & custom\\ \hline
90554 & 3370 & Adenylosuccinate lyase partial & custom\\ \hline
NA & 3371 & Peptidyl-prolyl cis-trans isomerase B partial & custom\\ \hline
89955 & 3372 & Histone H2A partial & custom\\ \hline
NA & 3373 & Nuclear valosin-containing protein-like protein partial & custom\\ \hline
90609 & 3374 & elongation factor-1 gamma & nr\\ \hline
NA & 3375 & Epididymal secretory protein E1 partial & custom\\ \hline
NA & 3377 & P2X purinoceptor 4 partial & custom\\ \hline
NA & 3378 & Galectin-4 partial & custom\\ \hline
NA & 3381 & Vesicle-associated membrane protein 7 partial & custom\\ \hline
NA & 3382 & Aftiphilin partial & custom\\ \hline
89770 & 3383 & Fructose-bisphosphate aldolase partial & custom\\ \hline
90620 & 3385 & Nascent polypeptide-associated complex subunit alpha partial & custom\\ \hline
NA & 3386 & hypothetical protein X975 17660 partial & custom\\ \hline
NA & 3387 & hypothetical protein X975 04935 partial & custom\\ \hline
NA & 3388 & Ubiquitin-like protein 4A partial & custom\\ \hline
NA & 3390 & hypothetical protein X975 23193 partial & custom\\ \hline
NA & 3391 & CCA tRNA nucleotidyltransferase 1 mitochondrial partial & custom\\ \hline
90366 & 3392 & 39S ribosomal protein L12 mitochondrial partial & custom\\ \hline
90117 & 3393 & Mitochondrial folate transporter/carrier partial & custom\\ \hline
NA & 3395 & DDB1- and CUL4-associated factor 11 partial & custom\\ \hline
NA & 3396 & Guanine nucleotide exchange factor MSS4 partial & custom\\ \hline
90108 & 3397 & Phosphoglucomutase partial & custom\\ \hline
NA & 3398 & putative RISC-loading complex subunit partial & custom\\ \hline
NA & 3399 & hypothetical protein X975 20588 partial & custom\\ \hline
NA & 3400 & Protein FAM91A1 partial & custom\\ \hline
NA & 3401 & 7SK snRNA methylphosphate capping enzyme partial & custom\\ \hline
89798 & 3402 & Adaptin ear-binding coat-associated protein 1 partial & custom\\ \hline
NA & 3404 & PREDICTED: EF-hand domain-containing protein D2-like & nr\\ \hline
89805 & 3405 & Actin-related protein 3 partial & custom\\ \hline
NA & 3407 & Kunitz-type protease inhibitor 1 partial & custom\\ \hline
NA & 3409 & hypothetical protein X975 22960 partial & custom\\ \hline
NA & 3410 & Nuclear pore complex protein Nup155 partial & custom\\ \hline
NA & 3411 & Protein asunder-like protein partial & custom\\ \hline
NA & 3412 & hypothetical protein X975 15341 partial & custom\\ \hline
NA & 3413 & Coiled-coil domain-containing protein 25 partial & custom\\ \hline
NA & 3414 & Protein FAM100B partial & custom\\ \hline
NA & 3415 & E3 ubiquitin-protein ligase TRIM33 partial & custom\\ \hline
NA & 3417 & WD repeat-containing protein 55 partial & custom\\ \hline
NA & 3418 & PREDICTED: cAMP-responsive element-binding protein-like 2 & nr\\ \hline
90451 & 3419 & Proteasomal ubiquitin receptor ADRM1 partial & custom\\ \hline
NA & 3421 & Trafficking protein particle complex subunit 4 partial & custom\\ \hline
NA & 3422 & Enoyl-CoA hydratase mitochondrial partial & custom\\ \hline
90134 & 3423 & Pre-mRNA-processing factor 19 partial & custom\\ \hline
NA & 3424 & Prefoldin subunit 1 partial & custom\\ \hline
NA & 3425 & putative deoxyribose-phosphate aldolase partial & custom\\ \hline
NA & 3427 & hypothetical protein X975 17773 partial & custom\\ \hline
89820 & 3429 & 40S ribosomal protein S6 partial & custom\\ \hline
NA & 3430 & Zinc finger matrin-type protein 2 partial & custom\\ \hline
NA & 3431 & Polyglutamine-binding protein 1 partial & custom\\ \hline
NA & 3432 & Protein dpy-30-like protein partial & custom\\ \hline
NA & 3433 & Transcription initiation factor TFIID subunit 8 partial & custom\\ \hline
NA & 3434 & hypothetical protein X975 24418 partial & custom\\ \hline
90486 & 3435 & Twinfilin-1 partial & custom\\ \hline
NA & 3436 & IST1-like protein partial & custom\\ \hline
90133 & 3437 & AP-1 complex subunit sigma-2 partial & custom\\ \hline
NA & 3439 & Trafficking protein particle complex subunit 3 partial & custom\\ \hline
NA & 3440 & Perilipin-5 partial & custom\\ \hline
NA & 3443 & Mediator of RNA polymerase II transcription subunit 19 partial & custom\\ \hline
NA & 3444 & Transcription elongation factor B polypeptide 2 partial & custom\\ \hline
NA & 3445 & 3-ketodihydrosphingosine reductase partial & custom\\ \hline
NA & 3446 & Magnesium-dependent phosphatase 1 partial & custom\\ \hline
89997 & 3447 & NADH dehydrogenase [ubiquinone] 1 alpha subcomplex subunit 8 partial & custom\\ \hline
NA & 3448 & Density-regulated protein partial & custom\\ \hline
89796 & 3449 & 60S ribosomal protein L5-A partial & custom\\ \hline
NA & 3451 & Mediator of RNA polymerase II transcription subunit 29 partial & custom\\ \hline
NA & 3452 & Small nuclear ribonucleoprotein Sm D3 partial & custom\\ \hline
NA & 3455 & hypothetical protein X975 17159 partial & custom\\ \hline
NA & 3456 & mRNA turnover protein 4-like protein partial & custom\\ \hline
NA & 3457 & Solute carrier family 25 member 38 partial & custom\\ \hline
NA & 3458 & Heat shock protein beta-1 partial & custom\\ \hline
90407 & 3459 & Chloride intracellular channel exc-4 partial & custom\\ \hline
NA & 3460 & Mucin-5AC partial & custom\\ \hline
NA & 3461 & Myosin regulatory light chain sqh partial & custom\\ \hline
NA & 3462 & Cytochrome c oxidase assembly protein COX15-like protein partial & custom\\ \hline
NA & 3463 & Tetratricopeptide repeat protein 35 partial & custom\\ \hline
NA & 3464 & Phosphate carrier protein mitochondrial partial & custom\\ \hline
NA & 3465 & hypothetical protein X975 12422 partial & custom\\ \hline
NA & 3467 & Na(+)/H(+) exchange regulatory cofactor NHE-RF2 partial & custom\\ \hline
90146 & 3468 & Alpha-enolase partial & custom\\ \hline
89862 & 3469 & hypothetical protein X975 24441 partial & custom\\ \hline
NA & 3470 & Sodium/potassium-transporting ATPase subunit beta-2 partial & custom\\ \hline
NA & 3473 & 28S ribosomal protein S14 mitochondrial partial & custom\\ \hline
NA & 3474 & Activating transcription factor of chaperone partial & custom\\ \hline
NA & 3475 & Synaptosomal-associated protein 29 partial & custom\\ \hline
NA & 3476 & Charged multivesicular body protein 1a partial & custom\\ \hline
90577 & 3477 & Signal recognition particle receptor subunit alpha partial & custom\\ \hline
NA & 3478 & Glycine--tRNA ligase partial & custom\\ \hline
90160 & 3479 & DNA-directed RNA polymerases I II and III subunit RPABC1 partial & custom\\ \hline
89664 & 3480 & Protein SEC13-like protein partial & custom\\ \hline
NA & 3481 & Cytosol aminopeptidase partial & custom\\ \hline
NA & 3483 & Zinc-binding alcohol dehydrogenase domain-containing protein 2 partial & custom\\ \hline
90271 & 3485 & Trans-23-enoyl-CoA reductase partial & custom\\ \hline
NA & 3487 & Sorting nexin-6 partial & custom\\ \hline
NA & 3488 & Protein Tob2 partial & custom\\ \hline
NA & 3490 & Lysozyme 1 partial & custom\\ \hline
NA & 3491 & N(G)N(G)-dimethylarginine dimethylaminohydrolase 1 partial & custom\\ \hline
90180 & 3492 & Hypothetical protein X975 00033 partial & custom\\ \hline
NA & 3493 & hypothetical protein X975 02279 partial & custom\\ \hline
NA & 3494 & hypothetical protein X975 00701 partial & custom\\ \hline
NA & 3495 & Hemicentin-1 partial & custom\\ \hline
NA & 3496 & Elongation of very long chain fatty acids protein partial & custom\\ \hline
NA & 3497 & SAGA-associated factor 29-like protein partial & custom\\ \hline
NA & 3498 & Protein midA-like protein mitochondrial partial & custom\\ \hline
NA & 3500 & Adenosine kinase partial & custom\\ \hline
NA & 3502 & Elongation factor G mitochondrial partial & custom\\ \hline
NA & 3504 & GTP-binding protein partial & custom\\ \hline
NA & 3505 & Transformer-2 protein-like protein beta partial & custom\\ \hline
NA & 3507 & Glycoprotein 3-alpha-L-fucosyltransferase A partial & custom\\ \hline
NA & 3508 & Inhibin beta E chain partial & custom\\ \hline
NA & 3510 & Ufm1-specific protease 2 partial & custom\\ \hline
90175 & 3512 & Protein disulfide-isomerase A3 partial & custom\\ \hline
NA & 3513 & N-acetyl-D-glucosamine kinase partial & custom\\ \hline
90413 & 3514 & Fructose-16-bisphosphatase 1 partial & custom\\ \hline
NA & 3516 & hypothetical protein X975 14350 partial & custom\\ \hline
NA & 3517 & hypothetical protein X975 04514 partial & custom\\ \hline
NA & 3518 & hypothetical protein X975 07313 partial & custom\\ \hline
NA & 3519 & Coiled-coil domain-containing protein 148 partial & custom\\ \hline
NA & 3521 & Mitotic-spindle organizing protein 2A partial & custom\\ \hline
NA & 3522 & Major facilitator superfamily domain-containing protein 4 partial & custom\\ \hline
89782 & 3523 & General transcription factor 3C polypeptide 5 partial & custom\\ \hline
NA & 3524 & Cytidine deaminase partial & custom\\ \hline
NA & 3527 & E3 ubiquitin-protein ligase RFWD3 partial & custom\\ \hline
NA & 3530 & Ribosomal biogenesis protein LAS1L partial & custom\\ \hline
NA & 3531 & C-1-tetrahydrofolate synthase cytoplasmic partial & custom\\ \hline
NA & 3533 & Protein phosphatase 1 regulatory subunit 3C-B partial & custom\\ \hline
NA & 3534 & Protein TBRG4 partial & custom\\ \hline
NA & 3535 & Mitochondrial ubiquitin ligase activator of nfkb 1 partial & custom\\ \hline
NA & 3540 & Maspardin partial & custom\\ \hline
NA & 3541 & LanC-like protein 3-like protein partial & custom\\ \hline
NA & 3542 & Pseudouridylate synthase 7-like protein partial & custom\\ \hline
NA & 3543 & Protein NDRG3 partial & custom\\ \hline
NA & 3544 & 28S ribosomal protein S27 mitochondrial partial & custom\\ \hline
NA & 3545 & Isopentenyl-diphosphate Delta-isomerase 1 partial & custom\\ \hline
NA & 3546 & WD repeat domain phosphoinositide-interacting protein 4 partial & custom\\ \hline
NA & 3548 & Hydroxyacylglutathione hydrolase mitochondrial partial & custom\\ \hline
NA & 3552 & U4/U6.U5 tri-snRNP-associated protein 1 partial & custom\\ \hline
NA & 3553 & Regulator of G-protein signaling 20 partial & custom\\ \hline
NA & 3554 & Protein PTCD3-like protein mitochondrial partial & custom\\ \hline
NA & 3555 & hypothetical protein X975 04622 partial & custom\\ \hline
NA & 3556 & Protein angel-like protein partial & custom\\ \hline
89777 & 3560 & V-type proton ATPase subunit C partial & custom\\ \hline
NA & 3561 & Agmatinase mitochondrial partial & custom\\ \hline
90060 & 3563 & Conserved oligomeric Golgi complex subunit 3 partial & custom\\ \hline
NA & 3564 & Adenine phosphoribosyltransferase partial & custom\\ \hline
NA & 3565 & hypothetical protein X975 23003 partial & custom\\ \hline
NA & 3567 & Target of Myb protein 1 partial & custom\\ \hline
NA & 3568 & DIS3-like exonuclease 1 partial & custom\\ \hline
NA & 3572 & Transcriptional adapter 3 partial & custom\\ \hline
NA & 3573 & Serine/threonine-protein kinase pelle partial & custom\\ \hline
NA & 3574 & Protein shuttle craft partial & custom\\ \hline
NA & 3575 & Baculoviral IAP repeat-containing protein 2 partial & custom\\ \hline
NA & 3577 & Mimitin mitochondrial partial & custom\\ \hline
NA & 3578 & hypothetical protein X975 04962 partial & custom\\ \hline
NA & 3579 & putative OPA3-like protein partial & custom\\ \hline
NA & 3580 & Retinoid-inducible serine carboxypeptidase partial & custom\\ \hline
NA & 3581 & Folylpolyglutamate synthase mitochondrial partial & custom\\ \hline
89895 & 3582 & Histone acetyltransferase type B catalytic subunit partial & custom\\ \hline
NA & 3583 & Peroxisomal trans-2-enoyl-CoA reductase partial & custom\\ \hline
NA & 3584 & hypothetical protein X975 19829 partial & custom\\ \hline
NA & 3586 & D-glucuronyl C5-epimerase partial & custom\\ \hline
NA & 3587 & Ubiquitin-conjugating enzyme E2 C partial & custom\\ \hline
NA & 3589 & Regulator of microtubule dynamics protein 1 partial & custom\\ \hline
NA & 3590 & Prenylcysteine oxidase partial & custom\\ \hline
NA & 3591 & Transmembrane protein 177 partial & custom\\ \hline
NA & 3593 & Coiled-coil domain-containing protein 91 partial & custom\\ \hline
NA & 3594 & Zinc transporter 7 partial & custom\\ \hline
NA & 3597 & Spermine synthase partial & custom\\ \hline
NA & 3598 & Mediator of RNA polymerase II transcription subunit 30 partial & custom\\ \hline
NA & 3599 & Protein PTHB1 partial & custom\\ \hline
NA & 3600 & Zinc finger HIT domain-containing protein 1 partial & custom\\ \hline
NA & 3601 & Dymeclin partial & custom\\ \hline
NA & 3602 & hypothetical protein X975 11969 partial & custom\\ \hline
NA & 3603 & S-formylglutathione hydrolase partial & custom\\ \hline
NA & 3604 & hypothetical protein X975 21314 partial & custom\\ \hline
NA & 3606 & Alpha- and gamma-adaptin-binding protein p34 partial & custom\\ \hline
90520 & 3607 & Calcium-binding mitochondrial carrier protein SCaMC-2-A partial & custom\\ \hline
NA & 3608 & Glyoxylate reductase/hydroxypyruvate reductase partial & custom\\ \hline
NA & 3610 & Leucine-rich repeat neuronal protein 2 partial & custom\\ \hline
NA & 3611 & Stomatin-like protein 1 partial & custom\\ \hline
NA & 3612 & Lipoma-preferred partner partial & custom\\ \hline
NA & 3613 & Kinesin-like protein KIF20A partial & custom\\ \hline
90199 & 3614 & Pre-mRNA-processing factor 17 partial & custom\\ \hline
NA & 3615 & Protein odr-4-like protein partial & custom\\ \hline
NA & 3625 & Transmembrane protein 39A partial & custom\\ \hline
90594 & 3627 & Transcriptional regulator ATRX partial & custom\\ \hline
NA & 3628 & Carboxypeptidase N subunit 2 partial & custom\\ \hline
NA & 3630 & Autophagy-related protein 101 partial & custom\\ \hline
NA & 3632 & GRIP and coiled-coil domain-containing protein 2 partial & custom\\ \hline
NA & 3633 & hypothetical protein X975 01679 partial & custom\\ \hline
NA & 3637 & Nuclear distribution protein nudE-like protein partial & custom\\ \hline
NA & 3640 & 5' exonuclease Apollo partial & custom\\ \hline
89667 & 3642 & Serine/arginine-rich splicing factor 1 partial & custom\\ \hline
NA & 3643 & hypothetical protein X975 00727 partial & custom\\ \hline
NA & 3644 & putative 4-hydroxy-2-oxoglutarate aldolase mitochondrial partial & custom\\ \hline
NA & 3645 & decarboxylase, putative & nr\\ \hline
NA & 3646 & Protein kinase domain-containing protein cytoplasmic partial & custom\\ \hline
NA & 3647 & Small nuclear ribonucleoprotein-associated protein B partial & custom\\ \hline
89741 & 3648 & Polyribonucleotide 5'-hydroxyl-kinase Clp1 partial & custom\\ \hline
NA & 3649 & Kelch domain-containing protein 2 partial & custom\\ \hline
NA & 3650 & 39S ribosomal protein L3 mitochondrial partial & custom\\ \hline
90327 & 3652 & Protein yippee-like 1 partial & custom\\ \hline
NA & 3653 & Gamma-glutamyl hydrolase partial & custom\\ \hline
NA & 3656 & mTERF domain-containing protein 1 mitochondrial partial & custom\\ \hline
NA & 3657 & DNA mismatch repair protein Mlh1 partial & custom\\ \hline
90531 & 3658 & Suppressor of G2 allele of SKP1-like protein partial & custom\\ \hline
NA & 3659 & Zinc finger CCCH domain-containing protein 15-like protein partial & custom\\ \hline
NA & 3660 & hypothetical protein X975 24750 partial & custom\\ \hline
NA & 3662 & Structural maintenance of chromosomes protein 3 partial & custom\\ \hline
NA & 3665 & DNA polymerase kappa partial & custom\\ \hline
NA & 3666 & Clotting factor B partial & custom\\ \hline
NA & 3667 & DNA-directed RNA polymerases I II and III subunit RPABC3 partial & custom\\ \hline
NA & 3668 & E3 ubiquitin-protein ligase Topor partial & custom\\ \hline
NA & 3670 & Enhancer of mRNA-decapping protein 3 partial & custom\\ \hline
NA & 3672 & Thymidylate kinase partial & custom\\ \hline
NA & 3673 & 60S ribosomal export protein NMD3 partial & custom\\ \hline
NA & 3675 & Tetratricopeptide repeat protein 21B partial & custom\\ \hline
NA & 3677 & Tudor domain-containing protein 3 partial & custom\\ \hline
NA & 3678 & Tetratricopeptide repeat protein 19 mitochondrial partial & custom\\ \hline
NA & 3679 & Transmembrane protein 165 partial & custom\\ \hline
NA & 3681 & Calcipressin-3 partial & custom\\ \hline
NA & 3684 & WD repeat-containing protein 70 partial & custom\\ \hline
NA & 3685 & Transcription initiation factor TFIID subunit 6 partial & custom\\ \hline
NA & 3688 & Serine/threonine-protein kinase 11-interacting protein partial & custom\\ \hline
NA & 3691 & Pre-mRNA-splicing factor 18 partial & custom\\ \hline
NA & 3692 & THO complex subunit 5-like protein partial & custom\\ \hline
90143 & 3695 & Zinc finger protein 598 partial & custom\\ \hline
NA & 3698 & hypothetical protein X975 12731 partial & custom\\ \hline
NA & 3700 & putative E3 ubiquitin-protein ligase RNF144A partial & custom\\ \hline
NA & 3701 & GTPase Era mitochondrial partial & custom\\ \hline
NA & 3703 & hypothetical protein X975 04328 partial & custom\\ \hline
NA & 3704 & Beclin 1-associated autophagy-related key regulator partial & custom\\ \hline
NA & 3706 & PREDICTED: ataxin-7-like protein 3 & nr\\ \hline
90349 & 3709 & Nucleolar GTP-binding protein 1 partial & custom\\ \hline
NA & 3710 & L-gulonolactone oxidase partial & custom\\ \hline
90140 & 3712 & U2 small nuclear ribonucleoprotein auxiliary factor subunit-related protein 1 partial & custom\\ \hline
90543 & 3713 & Charged multivesicular body protein 6 partial & custom\\ \hline
90049 & 3715 & NEDD8-activating enzyme E1 catalytic subunit partial & custom\\ \hline
90298 & 3716 & Leucine carboxyl methyltransferase 1 partial & custom\\ \hline
NA & 3717 & hypothetical protein X975 12954 partial & custom\\ \hline
NA & 3718 & Inositol monophosphatase 3 partial & custom\\ \hline
NA & 3719 & Max-like protein X partial & custom\\ \hline
NA & 3722 & Protein Mo25 partial & custom\\ \hline
NA & 3723 & hypothetical protein X975 16963 partial & custom\\ \hline
NA & 3724 & Protein phosphatase methylesterase 1 partial & custom\\ \hline
NA & 3725 & Vacuolar protein sorting-associated protein 28-like protein partial & custom\\ \hline
NA & 3726 & Zinc finger protein-like 1 partial & custom\\ \hline
NA & 3727 & hypothetical protein X975 09423 partial & custom\\ \hline
NA & 3729 & ER degradation-enhancing alpha-mannosidase-like 1 partial & custom\\ \hline
NA & 3730 & Programmed cell death protein 10 partial & custom\\ \hline
NA & 3731 & Protein fem-1-like protein partial & custom\\ \hline
NA & 3732 & Zinc transporter ZIP4 partial & custom\\ \hline
NA & 3733 & Hippocampus abundant transcript 1 protein partial & custom\\ \hline
89942 & 3735 & ADP-ribosylation factor-like protein 8B-A partial & custom\\ \hline
89766 & 3737 & WD repeat domain phosphoinositide-interacting protein 3 partial & custom\\ \hline
NA & 3739 & Hypothetical protein arginine N-methyltransferase 10 partial & custom\\ \hline
NA & 3740 & Protein FAM164C partial & custom\\ \hline
NA & 3744 & hypothetical protein X975 13169 partial & custom\\ \hline
NA & 3745 & Sec1 family domain-containing protein 2 partial & custom\\ \hline
90334 & 3746 & C2 domain-containing protein 2 partial & custom\\ \hline
NA & 3747 & Translin-associated protein X partial & custom\\ \hline
NA & 3749 & Protein ELYS partial & custom\\ \hline
NA & 3751 & Periodic tryptophan protein 2-like protein partial & custom\\ \hline
NA & 3753 & DnaJ-like protein subfamily C member 22 partial & custom\\ \hline
NA & 3755 & Calcineurin subunit B type 2 partial & custom\\ \hline
90555 & 3756 & DnaJ-like protein subfamily B member 14 partial & custom\\ \hline
NA & 3757 & Fizzy-related protein-like protein partial & custom\\ \hline
NA & 3759 & E3 ubiquitin-protein ligase RBBP6 partial & custom\\ \hline
NA & 3760 & NA & nr\\ \hline
NA & 3771 & Regulation of nuclear pre-mRNA domain-containing protein 1A partial & custom\\ \hline
NA & 3776 & Acylglycerol kinase mitochondrial partial & custom\\ \hline
90066 & 3785 & GDP-fucose protein O-fucosyltransferase 1 partial & custom\\ \hline
NA & 3795 & Exosome complex component RRP4 partial & custom\\ \hline
NA & 3796 & DNA ligase 1 partial & custom\\ \hline
NA & 3801 & Zinc finger protein 207 partial & custom\\ \hline
90153 & 3803 & RNA-binding protein 5 partial & custom\\ \hline
NA & 3805 & hypothetical protein X975 08217 partial & custom\\ \hline
NA & 3806 & Voltage-dependent L-type calcium channel subunit beta-2 partial & custom\\ \hline
90316 & 3807 & Mediator of RNA polymerase II transcription subunit 18 partial & custom\\ \hline
NA & 3808 & Short-chain dehydrogenase/reductase family 42E member 1 partial & custom\\ \hline
NA & 3809 & Coiled-coil domain-containing protein 97 partial & custom\\ \hline
NA & 3810 & HD domain-containing protein 2 partial & custom\\ \hline
NA & 3811 & Protein regulator of cytokinesis 1 partial & custom\\ \hline
NA & 3812 & Calcium-binding protein E63-1 partial & custom\\ \hline
NA & 3813 & Eukaryotic translation initiation factor 3 subunit J partial & custom\\ \hline
NA & 3814 & Cyclin-dependent kinase 17 partial & custom\\ \hline
NA & 3816 & WD and tetratricopeptide repeats protein 1 partial & custom\\ \hline
89700 & 3818 & V-type proton ATPase subunit E partial & custom\\ \hline
NA & 3819 & Peripheral plasma membrane protein CASK partial & custom\\ \hline
NA & 3820 & Natterin-4 partial & custom\\ \hline
NA & 3821 & Deformed epidermal autoregulatory factor 1-like protein partial & custom\\ \hline
NA & 3823 & putative cytochrome P450 49a1 partial & custom\\ \hline
NA & 3825 & E3 ubiquitin-protein ligase RNF115 partial & custom\\ \hline
90374 & 3826 & Heterogeneous nuclear ribonucleoprotein 87F partial & custom\\ \hline
NA & 3828 & Protein max partial & custom\\ \hline
90404 & 3829 & hypothetical protein X975 03204 partial & custom\\ \hline
NA & 3830 & Peptidyl-tRNA hydrolase ICT1 mitochondrial partial & custom\\ \hline
NA & 3831 & Adipocyte plasma membrane-associated protein partial & custom\\ \hline
NA & 3832 & Ubiquitin carboxyl-terminal hydrolase isozyme L3 partial & custom\\ \hline
90415 & 3833 & 40S ribosomal protein S12 partial & custom\\ \hline
NA & 3834 & Microtubule-associated protein Jupiter partial & custom\\ \hline
NA & 3835 & Poly(A) RNA polymerase gld-2-like protein partial & custom\\ \hline
89973 & 3837 & Transmembrane emp24 domain-containing protein bai partial & custom\\ \hline
NA & 3838 & Endoplasmic reticulum-Golgi intermediate compartment protein 2 partial & custom\\ \hline
NA & 3839 & Dipeptidyl peptidase 2 partial & custom\\ \hline
NA & 3840 & Serine/threonine-protein phosphatase 4 catalytic subunit partial & custom\\ \hline
NA & 3841 & N-acetylneuraminate lyase & nr\\ \hline
NA & 3842 & Superoxide dismutase [Cu-Zn] partial & custom\\ \hline
NA & 3843 & cAMP-regulated phosphoprotein 21 partial & custom\\ \hline
NA & 3844 & putative leucine--tRNA ligase mitochondrial partial & custom\\ \hline
NA & 3845 & Translocator protein partial & custom\\ \hline
NA & 3846 & Inosine-uridine preferring nucleoside hydrolase partial & custom\\ \hline
NA & 3847 & hypothetical protein X975 22772 partial & custom\\ \hline
NA & 3848 & Set1/Ash2 histone methyltransferase complex subunit ASH2 partial & custom\\ \hline
NA & 3849 & Ring canal kelch-like protein partial & custom\\ \hline
NA & 3851 & NF-kappa-B inhibitor-interacting Ras-like protein 2 partial & custom\\ \hline
NA & 3852 & Protein amnionless partial & custom\\ \hline
NA & 3853 & High mobility group protein 20A partial & custom\\ \hline
NA & 3854 & Thioredoxin mitochondrial partial & custom\\ \hline
NA & 3856 & Dihydrofolate reductase partial & custom\\ \hline
NA & 3857 & AN1-type zinc finger protein 2B partial & custom\\ \hline
NA & 3858 & Glutaredoxin-3 partial & custom\\ \hline
NA & 3859 & Flap endonuclease 1 partial & custom\\ \hline
NA & 3863 & Transcription factor IIIA partial & custom\\ \hline
90441 & 3865 & 40S ribosomal protein S3a partial & custom\\ \hline
NA & 3867 & Zinc finger FYVE domain-containing protein 19 partial & custom\\ \hline
NA & 3869 & Ras-related and estrogen-regulated growth inhibitor-like protein partial & custom\\ \hline
NA & 3870 & tRNA-splicing endonuclease subunit Sen34 partial & custom\\ \hline
NA & 3871 & Soma ferritin partial & custom\\ \hline
NA & 3873 & U7 snRNA-associated Sm-like protein LSm10 partial & custom\\ \hline
NA & 3874 & Isochorismatase domain-containing protein 2 mitochondrial partial & custom\\ \hline
NA & 3875 & Transcription initiation factor TFIID subunit 9B partial & custom\\ \hline
NA & 3876 & Synaptophysin-like protein 2 partial & custom\\ \hline
NA & 3878 & Transmembrane protein 130 partial & custom\\ \hline
NA & 3879 & Signal peptidase complex subunit 3 partial & custom\\ \hline
NA & 3880 & Poly(A)-specific ribonuclease PARN partial & custom\\ \hline
NA & 3881 & Proteasome subunit alpha type-4 partial & custom\\ \hline
NA & 3882 & Ras-related C3 botulinum toxin substrate 1 partial & custom\\ \hline
NA & 3883 & Protein twisted gastrulation partial & custom\\ \hline
NA & 3886 & Purine nucleoside phosphorylase partial & custom\\ \hline
NA & 3887 & Eukaryotic translation initiation factor 3 subunit K partial & custom\\ \hline
NA & 3888 & hypothetical protein X975 04362 partial & custom\\ \hline
NA & 3889 & hypothetical protein X975 23931 partial & custom\\ \hline
90379 & 3890 & hypothetical protein X975 20185 partial & custom\\ \hline
NA & 3891 & Myosin regulatory light chain 2 partial & custom\\ \hline
NA & 3892 & Reticulocalbin-2 partial & custom\\ \hline
90371 & 3893 & Glucosamine-6-phosphate isomerase 2 partial & custom\\ \hline
NA & 3894 & Ubiquitin-conjugating enzyme E2 Z partial & custom\\ \hline
NA & 3895 & Mitochondrial import inner membrane translocase subunit Tim23 partial & custom\\ \hline
NA & 3896 & Alkyldihydroxyacetonephosphate synthase peroxisomal partial & custom\\ \hline
NA & 3897 & Laminin subunit alpha-2 partial & custom\\ \hline
NA & 3898 & Lissencephaly-1-like protein partial & custom\\ \hline
NA & 3901 & Coiled-coil-helix-coiled-coil-helix domain-containing protein 3 mitochondrial partial & custom\\ \hline
89703 & 3902 & 40S ribosomal protein S13 partial & custom\\ \hline
89702 & 3903 & NADH dehydrogenase [ubiquinone] iron-sulfur protein 7 mitochondrial partial & custom\\ \hline
90340 & 3904 & 60S ribosomal protein L4 partial & custom\\ \hline
NA & 3905 & PREDICTED: dna J homolog subfamily C member 24 & nr\\ \hline
NA & 3906 & Potassium channel subfamily K member 18 partial & custom\\ \hline
90381 & 3907 & Myotrophin partial & custom\\ \hline
89984 & 3908 & DnaJ-like protein subfamily C member 9 partial & custom\\ \hline
NA & 3909 & Surfeit locus protein 6-like protein partial & custom\\ \hline
NA & 3910 & CD63 antigen partial & custom\\ \hline
NA & 3911 & Zinc finger protein 99 partial & custom\\ \hline
NA & 3912 & High mobility group protein DSP1 partial & custom\\ \hline
NA & 3913 & Glutaminyl-peptide cyclotransferase partial & custom\\ \hline
90328 & 3914 & GrpE-like protein mitochondrial partial & custom\\ \hline
NA & 3917 & Cyclin-D1-binding protein 1-like protein partial & custom\\ \hline
90312 & 3918 & heat shock protein mitochondrial partial & custom\\ \hline
NA & 3919 & hypothetical protein X975 06671 partial & custom\\ \hline
NA & 3920 & Cytochrome c1 heme protein mitochondrial partial & custom\\ \hline
NA & 3922 & Aminoacyl tRNA synthase complex-interacting multifunctional protein 1 partial & custom\\ \hline
NA & 3923 & Beta-sarcoglycan partial & custom\\ \hline
89969 & 3924 & ATP synthase subunit alpha mitochondrial partial & custom\\ \hline
90454 & 3925 & Protein CWC15-like protein partial & custom\\ \hline
90314 & 3926 & Proteasome subunit alpha type-1 partial & custom\\ \hline
NA & 3928 & hypothetical protein X975 09269 partial & custom\\ \hline
NA & 3929 & KH domain-containing RNA-binding signal transduction-associated protein 3 partial & custom\\ \hline
NA & 3930 & Peroxiredoxin-4 partial & custom\\ \hline
NA & 3931 & hypothetical protein X975 10684 partial & custom\\ \hline
90262 & 3932 & Dynactin subunit 2-A partial & custom\\ \hline
NA & 3933 & Estradiol 17-beta-dehydrogenase 12 partial & custom\\ \hline
NA & 3935 & Serine/arginine-rich splicing factor 4 partial & custom\\ \hline
89768 & 3936 & Coiled-coil domain-containing protein 47 partial & custom\\ \hline
90351 & 3939 & Ubiquitin carboxyl-terminal hydrolase 14 partial & custom\\ \hline
89691 & 3940 & hypothetical protein X975 22147 partial & custom\\ \hline
NA & 3941 & Delta(35)-Delta(24)-dienoyl-CoA isomerase mitochondrial partial & custom\\ \hline
90437 & 3942 & Clathrin light chain A partial & custom\\ \hline
90570 & 3946 & Fumarylacetoacetase partial & custom\\ \hline
NA & 3947 & Protein charybde partial & custom\\ \hline
NA & 3948 & Chromobox protein-like protein partial & custom\\ \hline
90233 & 3949 & ATP synthase subunit beta mitochondrial partial & custom\\ \hline
NA & 3950 & Glutathione S-transferase Mu 1 partial & custom\\ \hline
NA & 3951 & Ubiquinone biosynthesis protein COQ4-like protein mitochondrial partial & custom\\ \hline
NA & 3952 & Calbindin-32 partial & custom\\ \hline
NA & 3954 & 28S ribosomal protein S5 mitochondrial partial & custom\\ \hline
90401 & 3955 & S-methyl-5'-thioadenosine phosphorylase partial & custom\\ \hline
NA & 3957 & hypothetical protein X975 14961 partial & custom\\ \hline
NA & 3958 & Alanine--glyoxylate aminotransferase 2-like 1 partial & custom\\ \hline
NA & 3959 & Syndecan partial & custom\\ \hline
90568 & 3963 & Fumarate hydratase mitochondrial partial & custom\\ \hline
NA & 3964 & putative ankyrin repeat protein partial & custom\\ \hline
89871 & 3965 & Ribonucleoside-diphosphate reductase subunit M2 partial & custom\\ \hline
NA & 3966 & NFU1 iron-sulfur cluster scaffold-like protein mitochondrial partial & custom\\ \hline
NA & 3967 & F-box only protein 9 partial & custom\\ \hline
NA & 3968 & Factor VIII intron 22 protein partial & custom\\ \hline
90083 & 3969 & Electron transfer flavoprotein subunit beta partial & custom\\ \hline
89996 & 3970 & Translocating chain-associated membrane protein 1 partial & custom\\ \hline
NA & 3971 & hypothetical protein X975 04856 partial & custom\\ \hline
89679 & 3974 & Nuclear pore membrane glycoprotein 210 partial & custom\\ \hline
90069 & 3977 & Succinyl-CoA ligase [ADP/GDP-forming] subunit alpha mitochondrial partial & custom\\ \hline
NA & 3981 & 26S proteasome non-ATPase regulatory subunit 13 partial & custom\\ \hline
NA & 3987 & Trafficking protein particle complex subunit 2-like protein partial & custom\\ \hline
NA & 3988 & 60S ribosomal protein L23a partial & custom\\ \hline
NA & 3989 & Counting factor associated protein D partial & custom\\ \hline
NA & 3992 & Ras-related protein Rab-22A partial & custom\\ \hline
NA & 3993 & Exosome component 10 partial & custom\\ \hline
90539 & 3994 & hypothetical protein X975 22281 partial & custom\\ \hline
90035 & 3995 & 26S proteasome non-ATPase regulatory subunit 9 partial & custom\\ \hline
NA & 3996 & Synergin gamma partial & custom\\ \hline
NA & 3998 & hypothetical protein X975 25529 partial & custom\\ \hline
NA & 3999 & Synaptotagmin-like protein 5 partial & custom\\ \hline
NA & 4000 & Solute carrier family 25 member 39 partial & custom\\ \hline
NA & 4001 & Prenylated Rab acceptor protein 1 partial & custom\\ \hline
NA & 4003 & hypothetical protein X975 15992 partial & custom\\ \hline
NA & 4004 & hypothetical protein X975 21126 partial & custom\\ \hline
NA & 4005 & 60S ribosomal protein L10a-2 partial & custom\\ \hline
NA & 4006 & Inhibitor of growth protein 3 partial & custom\\ \hline
90077 & 4008 & Galactosylgalactosylxylosylprotein 3-beta-glucuronosyltransferase 3 partial & custom\\ \hline
NA & 4009 & Protein prenyltransferase alpha subunit repeat-containing protein 1-B partial & custom\\ \hline
NA & 4010 & hypothetical protein X975 00334 partial & custom\\ \hline
89684 & 4012 & NAD kinase domain-containing protein 1 partial & custom\\ \hline
NA & 4013 & Ribosomal RNA-processing protein 7-like protein partial & custom\\ \hline
NA & 4015 & Cyclin-H partial & custom\\ \hline
NA & 4017 & Solute carrier family 25 member 36 partial & custom\\ \hline
NA & 4018 & Heat shock protein beta-1 partial & custom\\ \hline
NA & 4019 & Pentatricopeptide repeat-containing protein 2 partial & custom\\ \hline
NA & 4020 & Chloride intracellular channel exl-1 partial & custom\\ \hline
NA & 4021 & LETM1 domain-containing protein 1 partial & custom\\ \hline
NA & 4022 & Exosome complex component RRP42 partial & custom\\ \hline
89736 & 4023 & BTB/POZ domain-containing protein 3 partial & custom\\ \hline
NA & 4024 & Prostaglandin E synthase 2 partial & custom\\ \hline
NA & 4026 & Male-specific lethal 3-like protein partial & custom\\ \hline
NA & 4027 & hypothetical protein X975 23947 partial & custom\\ \hline
NA & 4028 & Sesquipedalian-1 partial & custom\\ \hline
NA & 4029 & Caveolin-1 partial & custom\\ \hline
NA & 4030 & Syntaxin-16 partial & custom\\ \hline
NA & 4031 & 39S ribosomal protein L44 mitochondrial partial & custom\\ \hline
NA & 4032 & hypothetical protein X975 10850 partial & custom\\ \hline
90491 & 4033 & Macrophage erythroblast attacher partial & custom\\ \hline
NA & 4034 & Dual specificity mitogen-activated protein kinase kinase 6 partial & custom\\ \hline
NA & 4036 & RILP-like protein-like protein partial & custom\\ \hline
NA & 4039 & Bone morphogenetic protein 3B partial & custom\\ \hline
NA & 4040 & DnaJ-like protein subfamily B member 9 partial & custom\\ \hline
NA & 4041 & ATP-binding cassette sub-family G member 5 partial & custom\\ \hline
NA & 4042 & N-alpha-acetyltransferase 30 partial & custom\\ \hline
90047 & 4044 & Transmembrane emp24 domain-containing protein 2 partial & custom\\ \hline
NA & 4046 & Translationally-controlled tumor protein homolog, TCTP & nr\\ \hline
NA & 4048 & hypothetical protein X975 08140 partial & custom\\ \hline
NA & 4049 & Eukaryotic translation elongation factor 1 epsilon-1 partial & custom\\ \hline
NA & 4050 & Importin-13 partial & custom\\ \hline
NA & 4052 & Transcription elongation factor B polypeptide 1 partial & custom\\ \hline
NA & 4053 & Actin-binding Rho-activating protein partial & custom\\ \hline
NA & 4054 & Tudor domain-containing protein 7 partial & custom\\ \hline
NA & 4057 & Protein N-terminal asparagine amidohydrolase partial & custom\\ \hline
NA & 4058 & Ragulator complex protein LAMTOR2 partial & custom\\ \hline
90195 & 4059 & 39S ribosomal protein L50 mitochondrial partial & custom\\ \hline
NA & 4060 & Ras-like GTP-binding protein rhoA partial & custom\\ \hline
NA & 4061 & 39S ribosomal protein L1 mitochondrial partial & custom\\ \hline
NA & 4062 & hypothetical protein X975 20218 partial & custom\\ \hline
89938 & 4063 & Golgi to ER traffic protein 4-like protein partial & custom\\ \hline
89647 & 4065 & Eukaryotic translation initiation factor 2 subunit 2 partial & custom\\ \hline
NA & 4066 & E3 ubiquitin-protein ligase TTC3 partial & custom\\ \hline
NA & 4067 & Gamma-glutamylcyclotransferase partial & custom\\ \hline
NA & 4068 & hypothetical protein X975 01638 partial & custom\\ \hline
90635 & 4069 & Maleylacetoacetate isomerase partial & custom\\ \hline
NA & 4070 & Protein SERAC1 partial & custom\\ \hline
NA & 4071 & hypothetical protein X975 12365 partial & custom\\ \hline
NA & 4072 & hypothetical protein X975 02718 partial & custom\\ \hline
NA & 4073 & U1 small nuclear ribonucleoprotein A partial & custom\\ \hline
NA & 4074 & Translation initiation factor eIF-2B subunit beta partial & custom\\ \hline
NA & 4075 & COMM domain-containing protein 7 partial & custom\\ \hline
NA & 4076 & Mitochondrial fission 1 protein partial & custom\\ \hline
NA & 4082 & Short transient receptor hypothetical channel 5 partial & custom\\ \hline
NA & 4083 & Exosome complex component RRP45 partial & custom\\ \hline
NA & 4084 & COP9 signalosome complex subunit 6 partial & custom\\ \hline
NA & 4085 & Protein GTLF3B partial & custom\\ \hline
NA & 4087 & LanC-like protein 2 partial & custom\\ \hline
NA & 4088 & Nucleoporin NDC1 partial & custom\\ \hline
90259 & 4089 & Spermatogenesis-associated protein 20 partial & custom\\ \hline
90307 & 4091 & U3 small nucleolar RNA-interacting protein 2 partial & custom\\ \hline
NA & 4095 & WD repeat-containing protein 13 partial & custom\\ \hline
NA & 4096 & Cyclin-dependent kinase 20 partial & custom\\ \hline
NA & 4097 & Translation initiation factor eIF-2B subunit alpha partial & custom\\ \hline
NA & 4098 & hypothetical protein X975 22635 partial & custom\\ \hline
NA & 4100 & Cyclin-K partial & custom\\ \hline
NA & 4101 & Enoyl-CoA hydratase domain-containing protein 3 mitochondrial partial & custom\\ \hline
NA & 4103 & hypothetical protein X975 15478 partial & custom\\ \hline
NA & 4104 & SUMO-activating enzyme subunit 2 partial & custom\\ \hline
NA & 4105 & PREDICTED: protein UXT-like & nr\\ \hline
NA & 4106 & Mitochondrial inner membrane protein OXA1L partial & custom\\ \hline
90339 & 4107 & Phosphorylase b kinase gamma catalytic chain testis/liver isoform partial & custom\\ \hline
NA & 4108 & Mismatch repair endonuclease PMS2 partial & custom\\ \hline
NA & 4109 & Rho guanine nucleotide exchange factor 26 partial & custom\\ \hline
NA & 4112 & ATP-dependent DNA helicase Q1 partial & custom\\ \hline
NA & 4114 & Smoothelin partial & custom\\ \hline
NA & 4115 & Protein Muted-like protein partial & custom\\ \hline
NA & 4121 & Leucine-rich repeat neuronal protein 2 partial & custom\\ \hline
NA & 4123 & hypothetical protein X975 23168 partial & custom\\ \hline
NA & 4126 & tRNA-specific adenosine deaminase 2 partial & custom\\ \hline
NA & 4131 & Leucine-rich PPR motif-containing protein mitochondrial partial & custom\\ \hline
NA & 4132 & Band 4.1-like protein 3 partial & custom\\ \hline
NA & 4133 & Nuclear pore complex protein Nup153 partial & custom\\ \hline
NA & 4135 & Acyloxyacyl hydrolase partial & custom\\ \hline
NA & 4136 & putative E3 ubiquitin-protein ligase MYCBP2 partial & custom\\ \hline
90003 & 4138 & Ribose-5-phosphate isomerase partial & custom\\ \hline
90474 & 4139 & Calcium-binding protein p22 partial & custom\\ \hline
NA & 4142 & Protein RRP5-like protein partial & custom\\ \hline
NA & 4143 & putative sodium/potassium-transporting ATPase subunit beta-3 partial & custom\\ \hline
NA & 4145 & putative tRNA pseudouridine synthase 2 partial & custom\\ \hline
NA & 4146 & Ras-related protein Rab-40C partial & custom\\ \hline
NA & 4147 & 39S ribosomal protein L32 mitochondrial partial & custom\\ \hline
NA & 4148 & GPI transamidase component PIG-S partial & custom\\ \hline
NA & 4149 & Pinin partial & custom\\ \hline
NA & 4150 & Palmitoyl-protein thioesterase 1 partial & custom\\ \hline
NA & 4151 & Elongator complex protein 4 partial & custom\\ \hline
90229 & 4152 & PCI domain-containing protein 2 partial & custom\\ \hline
NA & 4153 & Cyclin-dependent kinase 9 partial & custom\\ \hline
90598 & 4155 & N-acetylgalactosamine kinase partial & custom\\ \hline
NA & 4156 & Glucosylceramidase partial & custom\\ \hline
NA & 4157 & p21-activated protein kinase-interacting protein 1-like protein partial & custom\\ \hline
89875 & 4158 & hypothetical protein X975 11894 partial & custom\\ \hline
NA & 4159 & putative imidazolonepropionase partial & custom\\ \hline
NA & 4161 & Adenosine deaminase-like protein partial & custom\\ \hline
90163 & 4163 & Bifunctional polynucleotide phosphatase/kinase partial & custom\\ \hline
90010 & 4164 & Protein l(2)37Cc partial & custom\\ \hline
NA & 4165 & Wee1-like protein kinase partial & custom\\ \hline
NA & 4166 & Actin-related protein 8 partial & custom\\ \hline
NA & 4167 & RING finger protein 170 partial & custom\\ \hline
NA & 4168 & hypothetical protein X975 10461 partial & custom\\ \hline
NA & 4169 & 1-acyl-sn-glycerol-3-phosphate acyltransferase delta partial & custom\\ \hline
NA & 4171 & hypothetical protein X975 15720 partial & custom\\ \hline
NA & 4172 & Solute carrier family 35 member E2 partial & custom\\ \hline
89781 & 4174 & Proline synthase co-transcribed bacterial-like protein partial & custom\\ \hline
NA & 4175 & Histidine protein methyltransferase 1-like protein partial & custom\\ \hline
NA & 4176 & Protein DDI1-like protein partial & custom\\ \hline
NA & 4177 & Protein CNPPD1 partial & custom\\ \hline
NA & 4178 & Protein IMPACT-A partial & custom\\ \hline
NA & 4179 & Protein RMD5-like protein partial & custom\\ \hline
NA & 4181 & putative homeodomain transcription factor partial & custom\\ \hline
90369 & 4183 & DNA-directed RNA polymerases I II and III subunit RPABC2 partial & custom\\ \hline
NA & 4184 & Sedoheptulokinase partial & custom\\ \hline
NA & 4185 & Adenylyl cyclase-associated protein 2 partial & custom\\ \hline
NA & 4187 & 60S ribosomal protein L13 partial & custom\\ \hline
90519 & 4188 & 40S ribosomal protein S5 partial & custom\\ \hline
NA & 4189 & 28S ribosomal protein S18c mitochondrial partial & custom\\ \hline
NA & 4190 & Centromere/kinetochore protein zw10-like protein partial & custom\\ \hline
NA & 4191 & RNA-binding protein 8A partial & custom\\ \hline
NA & 4192 & Large subunit GTPase 1-like protein partial & custom\\ \hline
NA & 4193 & G patch domain and KOW motifs-containing protein partial & custom\\ \hline
90581 & 4195 & Mitochondrial intermediate peptidase partial & custom\\ \hline
NA & 4196 & Suppressor of cytokine signaling 6 partial & custom\\ \hline
90222 & 4197 & Protein l(2)37Cc partial & custom\\ \hline
NA & 4198 & Protein arginine N-methyltransferase 6 partial & custom\\ \hline
NA & 4201 & Ankyrin repeat domain-containing protein 27 partial & custom\\ \hline
NA & 4202 & CCAAT/enhancer-binding protein alpha partial & custom\\ \hline
NA & 4203 & Nucleolar MIF4G domain-containing protein 1 partial & custom\\ \hline
NA & 4204 & 39S ribosomal protein L19 mitochondrial partial & custom\\ \hline
NA & 4207 & hypothetical protein X975 02247 partial & custom\\ \hline
90323 & 4209 & SUMO-conjugating enzyme UBC9 partial & custom\\ \hline
NA & 4212 & UDP-N-acetylglucosamine transporter partial & custom\\ \hline
NA & 4213 & Digestive organ expansion factor-like protein partial & custom\\ \hline
NA & 4216 & Mitochondrial import inner membrane translocase subunit Tim21 partial & custom\\ \hline
NA & 4217 & General transcription factor IIE subunit 2 partial & custom\\ \hline
NA & 4218 & ADP-ribosylation factor-binding protein GGA1 partial & custom\\ \hline
NA & 4220 & Leucine-rich repeat-containing protein 8A partial & custom\\ \hline
NA & 4221 & Uracil phosphoribosyltransferase-like protein partial & custom\\ \hline
NA & 4226 & Harmonin partial & custom\\ \hline
NA & 4227 & Estradiol 17-beta-dehydrogenase 8 partial & custom\\ \hline
NA & 4228 & hypothetical protein X975 11319 partial & custom\\ \hline
NA & 4229 & Ras-related protein Rab-8A partial & custom\\ \hline
NA & 4231 & Presenilins-associated rhomboid-like protein mitochondrial partial & custom\\ \hline
NA & 4232 & Retinol dehydrogenase 14 partial & custom\\ \hline
NA & 4233 & Heat shock factor protein 1 partial & custom\\ \hline
NA & 4234 & Ceramide kinase partial & custom\\ \hline
NA & 4236 & Fringe glycosyltransferase partial & custom\\ \hline
NA & 4237 & Vacuole membrane protein 1 partial & custom\\ \hline
NA & 4238 & Glutamate--cysteine ligase regulatory subunit partial & custom\\ \hline
NA & 4246 & Serine/threonine-protein kinase LMTK1 partial & custom\\ \hline
NA & 4248 & Transcriptional repressor p66 alpha partial & custom\\ \hline
NA & 4249 & putative nuclease HARBI1 partial & custom\\ \hline
NA & 4257 & Short spindle protein 4 partial & custom\\ \hline
NA & 4258 & Growth arrest and DNA damage-inducible proteins-interacting protein 1 partial & custom\\ \hline
NA & 4259 & Vacuolar protein sorting-associated protein 37B partial & custom\\ \hline
NA & 4260 & Paramyosin partial & custom\\ \hline
NA & 4261 & TWiK family of potassium channels protein 18 partial & custom\\ \hline
NA & 4263 & Transmembrane and TPR repeat-containing protein partial & custom\\ \hline
NA & 4268 & Homeobox protein Nkx-2.3 partial & custom\\ \hline
NA & 4270 & Ras-related GTP-binding protein A partial & custom\\ \hline
NA & 4273 & hypothetical protein X975 10671 partial & custom\\ \hline
NA & 4275 & Integrator complex subunit 9 partial & custom\\ \hline
NA & 4277 & hypothetical protein X975 12010 partial & custom\\ \hline
NA & 4279 & Epidermal retinol dehydrogenase 2 partial & custom\\ \hline
NA & 4285 & Conserved oligomeric Golgi complex subunit 8 partial & custom\\ \hline
NA & 4290 & Guanine nucleotide-binding protein-like 1 partial & custom\\ \hline
89669 & 4295 & Nitric oxide synthase-interacting protein partial & custom\\ \hline
NA & 4299 & Peptidyl-prolyl cis-trans isomerase FKBP1A partial & custom\\ \hline
NA & 4312 & Telomere length regulation protein TEL2-like protein partial & custom\\ \hline
90224 & 4313 & Nuclear pore complex protein Nup133 partial & custom\\ \hline
NA & 4314 & hypothetical protein X975 06017 partial & custom\\ \hline
NA & 4315 & Retinoblastoma-like protein 1 partial & custom\\ \hline
NA & 4316 & Inhibitor of growth protein 4 partial & custom\\ \hline
NA & 4317 & Bardet-Biedl syndrome 1 protein partial & custom\\ \hline
NA & 4320 & Eukaryotic translation initiation factor 3 subunit I partial & custom\\ \hline
NA & 4321 & 17-beta-hydroxysteroid dehydrogenase type 6 partial & custom\\ \hline
NA & 4322 & Nuclear inhibitor of protein phosphatase 1 partial & custom\\ \hline
90556 & 4323 & Leucine-rich repeat-containing protein 58 partial & custom\\ \hline
NA & 4324 & immunoglobulin-binding protein 1 & nr\\ \hline
NA & 4325 & ubiquinone biosynthesis O-methyltransferase, mitochondrial-like & nr\\ \hline
NA & 4328 & Importin subunit alpha-3 partial & custom\\ \hline
NA & 4329 & Ubiquitin domain-containing protein UBFD1 partial & custom\\ \hline
NA & 4331 & hypothetical protein X975 26638 partial & custom\\ \hline
NA & 4334 & Mediator of RNA polymerase II transcription subunit 22 partial & custom\\ \hline
NA & 4335 & Ataxin-3 partial & custom\\ \hline
NA & 4337 & hypothetical protein X975 04970 partial & custom\\ \hline
89935 & 4339 & putative malonyl-CoA-acyl carrier protein transacylase mitochondrial partial & custom\\ \hline
NA & 4342 & rRNA-processing protein UTP23-like protein partial & custom\\ \hline
NA & 4343 & M-phase phosphoprotein 6 partial & custom\\ \hline
89887 & 4346 & GDP-mannose 46 dehydratase partial & custom\\ \hline
NA & 4348 & Methylosome protein 50 partial & custom\\ \hline
NA & 4349 & Neuronal acetylcholine receptor subunit alpha-2 partial & custom\\ \hline
NA & 4352 & COMM domain-containing protein 9 partial & custom\\ \hline
NA & 4354 & Uridine-cytidine kinase 2-B partial & custom\\ \hline
90306 & 4355 & ATP synthase subunit O mitochondrial partial & custom\\ \hline
NA & 4356 & Heterogeneous nuclear ribonucleoprotein 27C partial & custom\\ \hline
NA & 4357 & hypothetical protein X975 12086 partial & custom\\ \hline
NA & 4361 & 60S ribosomal protein L22 partial & custom\\ \hline
NA & 4362 & Protein disulfide-isomerase partial & custom\\ \hline
NA & 4363 & antigen AG231 partial & custom\\ \hline
NA & 4364 & NADH dehydrogenase [ubiquinone] 1 alpha subcomplex assembly factor 3 partial & custom\\ \hline
NA & 4365 & Centrin-1 partial & custom\\ \hline
NA & 4366 & Protein KTI12-like protein partial & custom\\ \hline
NA & 4368 & Protein YIPF6 partial & custom\\ \hline
NA & 4370 & 39S ribosomal protein L16 mitochondrial partial & custom\\ \hline
90648 & 4371 & RWD domain-containing protein 1 partial & custom\\ \hline
NA & 4374 & PDZ and LIM domain protein 7 partial & custom\\ \hline
90419 & 4375 & 60S ribosomal protein L23 partial & custom\\ \hline
NA & 4376 & Proteasome maturation protein partial & custom\\ \hline
NA & 4377 & 28S ribosomal protein S30 mitochondrial partial & custom\\ \hline
NA & 4378 & 28S ribosomal protein S11 mitochondrial partial & custom\\ \hline
NA & 4379 & Peptidyl-glycine alpha-amidating monooxygenase partial & custom\\ \hline
NA & 4380 & Macrophage migration inhibitory factor partial & custom\\ \hline
NA & 4381 & NADPH-dependent diflavin oxidoreductase 1 partial & custom\\ \hline
89911 & 4382 & hypothetical protein X975 07425 partial & custom\\ \hline
NA & 4383 & Ubiquitin carboxyl-terminal hydrolase 30 partial & custom\\ \hline
NA & 4384 & RanBP-type and C3HC4-type zinc finger-containing protein 1 partial & custom\\ \hline
NA & 4385 & hypothetical protein X975 25380 partial & custom\\ \hline
NA & 4387 & Superoxide dismutase [Mn] 1 partial & custom\\ \hline
90136 & 4388 & Mitogen-activated protein kinase 14 partial & custom\\ \hline
NA & 4389 & FERM domain-containing protein 8 partial & custom\\ \hline
90001 & 4390 & Bystin partial & custom\\ \hline
90061 & 4391 & 39S ribosomal protein L2 mitochondrial partial & custom\\ \hline
NA & 4392 & Phosducin-like protein partial & custom\\ \hline
NA & 4393 & hypothetical protein X975 07699 partial & custom\\ \hline
NA & 4395 & hypothetical protein X975 10147 partial & custom\\ \hline
NA & 4396 & THO complex subunit 7-like protein partial & custom\\ \hline
NA & 4397 & Coiled-coil-helix-coiled-coil-helix domain-containing protein 2 mitochondrial partial & custom\\ \hline
NA & 4398 & hypothetical protein X975 01115 partial & custom\\ \hline
NA & 4399 & Ubiquitin-conjugating enzyme E2 H partial & custom\\ \hline
NA & 4401 & Autophagy-related protein 16-1 partial & custom\\ \hline
NA & 4404 & Pre-mRNA-splicing factor SPF27 partial & custom\\ \hline
NA & 4405 & NEDD8-conjugating enzyme UBE2F partial & custom\\ \hline
NA & 4408 & PREDICTED: protein FAM177A1-like & nr\\ \hline
90147 & 4409 & Peptidyl-prolyl cis-trans isomerase-like 3 partial & custom\\ \hline
NA & 4410 & Headcase protein-like protein partial & custom\\ \hline
NA & 4411 & Zinc finger CCHC domain-containing protein 9 partial & custom\\ \hline
NA & 4412 & Testis-expressed sequence 264 protein partial & custom\\ \hline
NA & 4414 & Coenzyme Q-binding protein COQ10-like protein mitochondrial partial & custom\\ \hline
90254 & 4415 & putative U3 small nucleolar RNA-associated protein 11 partial & custom\\ \hline
90593 & 4416 & 40S ribosomal protein S2 partial & custom\\ \hline
90592 & 4417 & Prefoldin subunit 4 partial & custom\\ \hline
NA & 4418 & 60S ribosomal protein L35a partial & custom\\ \hline
NA & 4421 & Protein LLP-like protein partial & custom\\ \hline
89654 & 4423 & phosphohistidine phosphatase partial & custom\\ \hline
NA & 4424 & Myosin regulatory light chain sqh partial & custom\\ \hline
NA & 4425 & Deoxyribodipyrimidine photo-lyase partial & custom\\ \hline
NA & 4426 & Quinone oxidoreductase-like protein 2 partial & custom\\ \hline
NA & 4427 & putative methylthioribulose-1-phosphate dehydratase partial & custom\\ \hline
NA & 4429 & hypothetical protein X975 10007 partial & custom\\ \hline
NA & 4432 & PREDICTED: ovarian cancer-associated gene 2 protein homolog & nr\\ \hline
NA & 4433 & Leucine-rich repeat-containing protein 57 partial & custom\\ \hline
90225 & 4434 & 60S ribosomal protein L24 partial & custom\\ \hline
NA & 4435 & Proteasome subunit beta type-4 partial & custom\\ \hline
89725 & 4436 & Uridine 5'-monophosphate synthase partial & custom\\ \hline
90230 & 4437 & DnaJ-like protein subfamily B member 11 partial & custom\\ \hline
NA & 4438 & Phosducin-like protein 3 partial & custom\\ \hline
NA & 4439 & Ribosome maturation protein SBDS partial & custom\\ \hline
NA & 4440 & hypothetical protein X975 09445 partial & custom\\ \hline
NA & 4441 & MOB kinase activator 1B partial & custom\\ \hline
NA & 4443 & Prefoldin subunit 6 partial & custom\\ \hline
NA & 4444 & 39S ribosomal protein L15 mitochondrial partial & custom\\ \hline
NA & 4445 & Peptidyl-prolyl cis-trans isomerase partial & custom\\ \hline
90071 & 4446 & Malate dehydrogenase cytoplasmic partial & custom\\ \hline
89843 & 4448 & DNA replication licensing factor mcm5-A partial & custom\\ \hline
NA & 4449 & Proteasome subunit alpha type-3 partial & custom\\ \hline
NA & 4450 & putative ribosome biogenesis protein RLP24 partial & custom\\ \hline
89804 & 4451 & putative pyruvate dehydrogenase E1 component subunit alpha mitochondrial partial & custom\\ \hline
90248 & 4452 & Pantothenate kinase 1 partial & custom\\ \hline
90603 & 4454 & 60S ribosomal protein L8 partial & custom\\ \hline
NA & 4456 & hypothetical protein X975 07045 partial & custom\\ \hline
NA & 4458 & Vesicular integral-membrane protein partial & custom\\ \hline
NA & 4459 & NADH dehydrogenase [ubiquinone] 1 alpha subcomplex subunit 7 partial & custom\\ \hline
NA & 4463 & Leucine zipper transcription factor-like protein 1 partial & custom\\ \hline
90578 & 4464 & Protein DJ-1 partial & custom\\ \hline
NA & 4465 & Cytochrome b5 partial & custom\\ \hline
NA & 4466 & Dual specificity protein phosphatase 19 partial & custom\\ \hline
NA & 4467 & PREDICTED: rho GDP-dissociation inhibitor 1-like & nr\\ \hline
NA & 4470 & Dynactin subunit 6 partial & custom\\ \hline
NA & 4471 & Ras-related protein Rab-10 partial & custom\\ \hline
89665 & 4472 & V-type proton ATPase subunit F 1 partial & custom\\ \hline
NA & 4473 & Vacuolar protein sorting-associated protein 29 partial & custom\\ \hline
NA & 4474 & Syntaxin-8 partial & custom\\ \hline
NA & 4479 & Sarcoplasmic calcium-binding proteins I III and IV partial & custom\\ \hline
NA & 4480 & Charged multivesicular body protein 2b partial & custom\\ \hline
90653 & 4481 & Proteasome subunit alpha type-7-like protein partial & custom\\ \hline
NA & 4483 & hypothetical protein X975 07392 partial & custom\\ \hline
NA & 4484 & Complement factor B partial & custom\\ \hline
NA & 4485 & 28S ribosomal protein S7 mitochondrial partial & custom\\ \hline
NA & 4487 & Saccharopine dehydrogenase-like oxidoreductase partial & custom\\ \hline
89704 & 4488 & Protein YIF1B-A partial & custom\\ \hline
NA & 4489 & Serine/threonine-protein phosphatase 4 catalytic subunit partial & custom\\ \hline
NA & 4490 & Ras-related protein partial & custom\\ \hline
NA & 4491 & Protein LSM12-like protein partial & custom\\ \hline
90202 & 4492 & Coatomer subunit epsilon partial & custom\\ \hline
90350 & 4493 & Growth hormone-inducible transmembrane protein partial & custom\\ \hline
NA & 4495 & Succinate-semialdehyde dehydrogenase mitochondrial partial & custom\\ \hline
NA & 4496 & hypothetical protein X975 05777 partial & custom\\ \hline
89878 & 4497 & Ubiquitin domain-containing protein 1 partial & custom\\ \hline
NA & 4499 & DNA replication licensing factor mcm4-A partial & custom\\ \hline
NA & 4500 & DNA polymerase epsilon subunit 3 partial & custom\\ \hline
NA & 4501 & Isoamyl acetate-hydrolyzing esterase 1-like protein partial & custom\\ \hline
NA & 4503 & MACRO domain-containing protein 2 partial & custom\\ \hline
NA & 4504 & Plasma kallikrein partial & custom\\ \hline
NA & 4505 & Fibrillin-1 partial & custom\\ \hline
NA & 4510 & Caprin-1 partial & custom\\ \hline
NA & 4514 & Transmembrane protease serine 9 partial & custom\\ \hline
NA & 4515 & Phosphomannomutase 2 partial & custom\\ \hline
89779 & 4517 & Neuroguidin-A partial & custom\\ \hline
NA & 4519 & putative glucosamine 6-phosphate N-acetyltransferase partial & custom\\ \hline
NA & 4521 & 28S ribosomal protein S9 mitochondrial partial & custom\\ \hline
NA & 4522 & 60S ribosomal protein L14 partial & custom\\ \hline
90600 & 4524 & Iron-sulfur cluster assembly enzyme ISCU mitochondrial partial & custom\\ \hline
90174 & 4525 & Signal recognition particle receptor subunit beta partial & custom\\ \hline
NA & 4526 & Peptidyl-prolyl cis-trans isomerase FKBP12 partial & custom\\ \hline
NA & 4528 & Something about silencing protein 10 partial & custom\\ \hline
NA & 4529 & putative protein-like protein partial & custom\\ \hline
NA & 4530 & Pre-rRNA-processing protein esf2 partial & custom\\ \hline
90322 & 4531 & Peptidyl-prolyl cis-trans isomerase-like 2 partial & custom\\ \hline
NA & 4532 & putative 28S ribosomal protein S26 mitochondrial partial & custom\\ \hline
NA & 4533 & Troponin I partial & custom\\ \hline
NA & 4534 & PREDICTED: mediator of RNA polymerase II transcription subunit 21-like & nr\\ \hline
90286 & 4535 & Ribosome production factor 1 partial & custom\\ \hline
NA & 4537 & Transmembrane protein 53 partial & custom\\ \hline
NA & 4538 & Zinc finger FYVE domain-containing protein 21 partial & custom\\ \hline
NA & 4539 & putative aarF domain-containing protein kinase 5 partial & custom\\ \hline
89863 & 4540 & COP9 signalosome complex subunit 4 partial & custom\\ \hline
NA & 4541 & Replication factor C subunit 3 partial & custom\\ \hline
NA & 4542 & 3-hydroxyacyl-CoA dehydratase partial & custom\\ \hline
NA & 4544 & Unconventional prefoldin RPB5 interactor 1 partial & custom\\ \hline
NA & 4545 & U4/U6 small nuclear ribonucleoprotein Prp4 partial & custom\\ \hline
NA & 4546 & hypothetical protein X975 16775 partial & custom\\ \hline
NA & 4547 & Ubiquitin-like protein 3 partial & custom\\ \hline
NA & 4548 & Protein wntless partial & custom\\ \hline
NA & 4549 & Transmembrane protein 55B partial & custom\\ \hline
NA & 4550 & COMM domain-containing protein 10 partial & custom\\ \hline
NA & 4551 & LSM domain-containing protein 1 partial & custom\\ \hline
90076 & 4553 & Thioredoxin-related transmembrane protein 2-like protein partial & custom\\ \hline
NA & 4554 & Protein BANP partial & custom\\ \hline
NA & 4555 & Diphthamide biosynthesis protein 1 partial & custom\\ \hline
NA & 4559 & GPN-loop GTPase 2 partial & custom\\ \hline
NA & 4561 & Cleavage and polyadenylation specificity factor subunit 5 partial & custom\\ \hline
NA & 4562 & Translation initiation factor eIF-2B subunit gamma partial & custom\\ \hline
NA & 4563 & Serum response factor partial & custom\\ \hline
NA & 4564 & Zinc finger protein Noc partial & custom\\ \hline
NA & 4565 & Succinate dehydrogenase [ubiquinone] iron-sulfur subunit mitochondrial partial & custom\\ \hline
NA & 4566 & NEDD8-conjugating enzyme Ubc12 partial & custom\\ \hline
89723 & 4568 & hypothetical protein X975 00032 partial & custom\\ \hline
NA & 4571 & Cytochrome c partial & custom\\ \hline
NA & 4572 & hypothetical protein X975 22559 partial & custom\\ \hline
NA & 4576 & Protein CDV3-like protein partial & custom\\ \hline
NA & 4577 & NudC domain-containing protein 3 partial & custom\\ \hline
NA & 4579 & hypothetical protein X975 05206 partial & custom\\ \hline
89780 & 4580 & Pyridoxine-5'-phosphate oxidase partial & custom\\ \hline
NA & 4582 & E3 ubiquitin-protein ligase NRDP1 partial & custom\\ \hline
NA & 4583 & ATPase ASNA1-like protein partial & custom\\ \hline
NA & 4584 & F-box/WD repeat-containing protein 9 partial & custom\\ \hline
NA & 4586 & 39S ribosomal protein L30 mitochondrial partial & custom\\ \hline
NA & 4587 & Histone deacetylase 11 partial & custom\\ \hline
NA & 4588 & TBC1 domain family member 20 partial & custom\\ \hline
NA & 4589 & Acyl carrier protein mitochondrial partial & custom\\ \hline
NA & 4590 & NAD-dependent lysine demalonylase and desuccinylase sirtuin-5 mitochondrial partial & custom\\ \hline
90329 & 4591 & Partner of Y14 and mago partial & custom\\ \hline
NA & 4592 & Copper homeostasis protein CutC partial & custom\\ \hline
NA & 4593 & Transmembrane protein 198-B partial & custom\\ \hline
NA & 4594 & Abhydrolase domain-containing protein 11 partial & custom\\ \hline
NA & 4595 & Transcription factor BTF3-like protein partial & custom\\ \hline
NA & 4596 & PREDICTED: protein SCO1 homolog, mitochondrial-like isoform & nr\\ \hline
NA & 4597 & Mitochondrial carrier-like protein partial & custom\\ \hline
NA & 4598 & Septin-1 partial & custom\\ \hline
NA & 4599 & hypothetical protein X975 05218 partial & custom\\ \hline
NA & 4604 & Phosphomevalonate kinase partial & custom\\ \hline
NA & 4606 & hypothetical protein X975 21756 partial & custom\\ \hline
NA & 4607 & Chitinase domain-containing protein 1 partial & custom\\ \hline
NA & 4608 & putative tRNA threonylcarbamoyladenosine biosynthesis protein Osgepl1 partial & custom\\ \hline
NA & 4609 & Tetraspanin-11 partial & custom\\ \hline
NA & 4614 & RNA polymerase II-associated protein 3 partial & custom\\ \hline
89865 & 4616 & Vacuolar protein sorting-associated protein 72-like protein partial & custom\\ \hline
89716 & 4617 & ATP-dependent Clp protease ATP-binding subunit clpX-like mitochondrial partial & custom\\ \hline
NA & 4620 & Thioredoxin domain-containing protein 15 partial & custom\\ \hline
NA & 4622 & FERM and PDZ domain-containing protein 4 partial & custom\\ \hline
NA & 4624 & hypothetical protein X975 00426 partial & custom\\ \hline
NA & 4625 & Protein SHQ1-like protein partial & custom\\ \hline
90132 & 4626 & hypothetical protein X975 14088 partial & custom\\ \hline
NA & 4627 & hypothetical protein X975 15044 partial & custom\\ \hline
89962 & 4631 & DnaJ-like protein subfamily C member 21 partial & custom\\ \hline
NA & 4633 & hypothetical protein X975 26412 partial & custom\\ \hline
NA & 4637 & Peptide-N(4)-(N-acetyl-beta-glucosaminyl)asparagine amidase partial & custom\\ \hline
NA & 4638 & Neurochondrin-like protein partial & custom\\ \hline
NA & 4641 & Tetratricopeptide repeat protein 17 partial & custom\\ \hline
NA & 4648 & hypothetical protein X975 18490 partial & custom\\ \hline
NA & 4653 & F-box/LRR-repeat protein 14 partial & custom\\ \hline
NA & 4657 & BRISC and BRCA1-A complex member 1 partial & custom\\ \hline
NA & 4659 & Ankyrin repeat and SOCS box protein 3 partial & custom\\ \hline
NA & 4660 & BolA-like protein 1 partial & custom\\ \hline
89963 & 4661 & KRR1 small subunit processome component-like protein partial & custom\\ \hline
NA & 4662 & Mediator of RNA polymerase II transcription subunit 26 partial & custom\\ \hline
NA & 4663 & AN1-type zinc finger protein 6 partial & custom\\ \hline
NA & 4665 & Midnolin partial & custom\\ \hline
NA & 4666 & Type II inositol-145-trisphosphate 5-phosphatase partial & custom\\ \hline
NA & 4668 & hypothetical protein X975 26482 partial & custom\\ \hline
89826 & 4670 & Phospholipid scramblase 2 partial & custom\\ \hline
89932 & 4671 & Polyphosphoinositide phosphatase partial & custom\\ \hline
NA & 4672 & Gephyrin partial & custom\\ \hline
NA & 4673 & hypothetical protein X975 14777 partial & custom\\ \hline
90565 & 4674 & Autophagy protein 5 partial & custom\\ \hline
NA & 4675 & Zinc transporter ZIP3 partial & custom\\ \hline
NA & 4677 & Basement membrane-specific heparan sulfate proteoglycan core protein partial & custom\\ \hline
NA & 4679 & Ras-related protein Rab-1A partial & custom\\ \hline
NA & 4680 & Proteasome activator complex subunit 3 partial & custom\\ \hline
NA & 4682 & Histidine triad nucleotide-binding protein 1 partial & custom\\ \hline
NA & 4683 & Protein LZIC partial & custom\\ \hline
NA & 4684 & PREDICTED: uncharacterized protein C7orf50 homolog isoform & nr\\ \hline
NA & 4685 & hypothetical protein X975 01775 partial & custom\\ \hline
NA & 4686 & Transposable element Tcb1 transposase partial & custom\\ \hline
NA & 4687 & Histone H2B partial & custom\\ \hline
NA & 4688 & hypothetical protein X975 06560 partial & custom\\ \hline
NA & 4691 & WD repeat-containing protein 46 partial & custom\\ \hline
89859 & 4693 & WD repeat-containing protein 18 partial & custom\\ \hline
NA & 4694 & Diphthine synthase partial & custom\\ \hline
NA & 4695 & Anaphase-promoting complex subunit 7 partial & custom\\ \hline
NA & 4696 & hypothetical protein X975 09931 partial & custom\\ \hline
NA & 4698 & hypothetical protein X975 04396 partial & custom\\ \hline
90295 & 4699 & Methyltransferase-like protein 13 partial & custom\\ \hline
90002 & 4700 & Peptidylprolyl isomerase domain and WD repeat-containing protein 1 partial & custom\\ \hline
NA & 4701 & PREDICTED: nucleolar protein 9-like & nr\\ \hline
90398 & 4703 & Elongation factor 1-beta partial & custom\\ \hline
NA & 4705 & putative actin-related protein 2/3 complex subunit 2 partial & custom\\ \hline
NA & 4706 & mRNA cap guanine-N7 methyltransferase partial & custom\\ \hline
NA & 4707 & CCR4-NOT transcription complex subunit 3 partial & custom\\ \hline
NA & 4708 & Ras guanine nucleotide exchange factor F partial & custom\\ \hline
NA & 4709 & GDP-L-fucose synthase partial & custom\\ \hline
NA & 4710 & 39S ribosomal protein L27 mitochondrial partial & custom\\ \hline
NA & 4711 & MHC class II regulatory factor RFX1 partial & custom\\ \hline
90255 & 4712 & putative ATP-dependent RNA helicase DDX10 partial & custom\\ \hline
NA & 4714 & 60S ribosomal protein L7a partial & custom\\ \hline
NA & 4715 & Mitochondrial GTPase 1 partial & custom\\ \hline
NA & 4718 & Protein FAM8A1 partial & custom\\ \hline
NA & 4719 & hypothetical protein X975 16784 partial & custom\\ \hline
NA & 4721 & CUB and sushi domain-containing protein 3 partial & custom\\ \hline
NA & 4722 & Serine/threonine-protein kinase SMG1 partial & custom\\ \hline
NA & 4723 & PITH domain-containing protein partial & custom\\ \hline
NA & 4724 & calcium-binding protein partial & custom\\ \hline
NA & 4727 & hypothetical protein X975 23666 partial & custom\\ \hline
NA & 4728 & Pallidin partial & custom\\ \hline
89838 & 4729 & Cell division cycle 7-related protein kinase partial & custom\\ \hline
NA & 4730 & Protein downstream neighbor of son-like protein partial & custom\\ \hline
NA & 4731 & Peptidyl-prolyl cis-trans isomerase H partial & custom\\ \hline
NA & 4732 & Pentatricopeptide repeat-containing protein 1 partial & custom\\ \hline
NA & 4733 & hypothetical protein X975 23126 partial & custom\\ \hline
NA & 4734 & Actin-related protein 10 partial & custom\\ \hline
NA & 4735 & RING finger protein 121 partial & custom\\ \hline
NA & 4739 & Pre-mRNA-splicing factor ATP-dependent RNA helicase PRP16 partial & custom\\ \hline
NA & 4742 & Complement component 1 Q subcomponent-binding protein mitochondrial partial & custom\\ \hline
NA & 4744 & PREDICTED: prefoldin subunit 2 & nr\\ \hline
90459 & 4745 & hypothetical protein X975 21674 partial & custom\\ \hline
NA & 4746 & Brefeldin A-inhibited guanine nucleotide-exchange protein 2 partial & custom\\ \hline
NA & 4747 & SURP and G-patch domain-containing protein 1 partial & custom\\ \hline
NA & 4748 & E3 ubiquitin-protein ligase RNF146 partial & custom\\ \hline
NA & 4749 & Pre-mRNA 3'-end-processing factor FIP1 partial & custom\\ \hline
89784 & 4751 & Ras suppressor protein 1 partial & custom\\ \hline
NA & 4754 & hypothetical protein X975 01094 partial & custom\\ \hline
NA & 4757 & Serpin B8 partial & custom\\ \hline
NA & 4759 & LON peptidase N-terminal domain and RING finger protein 3 partial & custom\\ \hline
NA & 4763 & Kelch domain-containing protein 10 partial & custom\\ \hline
NA & 4764 & NA & nr\\ \hline
NA & 4769 & Serine/threonine-protein phosphatase 2A regulatory subunit B'' subunit gamma partial & custom\\ \hline
89666 & 4779 & Proteasome subunit beta type-3 partial & custom\\ \hline
NA & 4780 & Proteasome inhibitor PI31 subunit partial & custom\\ \hline
NA & 4781 & Acetylcholinesterase partial & custom\\ \hline
NA & 4786 & Hyccin partial & custom\\ \hline
90097 & 4787 & Elongation factor Tu mitochondrial partial & custom\\ \hline
NA & 4791 & putative ATP-dependent RNA helicase DDX49 partial & custom\\ \hline
NA & 4794 & Proteasome subunit beta type-5 partial & custom\\ \hline
NA & 4795 & Elongation factor Tu GTP-binding domain-containing protein 1 partial & custom\\ \hline
NA & 4796 & Aquaporin-9 partial & custom\\ \hline
NA & 4797 & hypothetical protein BRAFLDRAFT 260972 & nr\\ \hline
NA & 4800 & G patch domain-containing protein 1 partial & custom\\ \hline
NA & 4801 & Serine/threonine-protein kinase B-raf partial & custom\\ \hline
NA & 4802 & Rab-like protein 3 partial & custom\\ \hline
NA & 4804 & Lysophospholipid acyltransferase 5 partial & custom\\ \hline
89928 & 4806 & DnaJ-like protein subfamily C member 17 partial & custom\\ \hline
NA & 4809 & Protein FAM45A partial & custom\\ \hline
NA & 4810 & BTB/POZ domain-containing protein 2 partial & custom\\ \hline
NA & 4812 & Ankyrin repeat and IBR domain-containing protein 1 partial & custom\\ \hline
NA & 4815 & Sialin partial & custom\\ \hline
NA & 4823 & PREDICTED: uncharacterized protein LOC106475977 & nr\\ \hline
NA & 4824 & Exostosin-2 partial & custom\\ \hline
90217 & 4830 & V-type proton ATPase subunit G partial & custom\\ \hline
NA & 4832 & hypothetical protein X975 21262 partial & custom\\ \hline
NA & 4834 & 39S ribosomal protein L46 mitochondrial partial & custom\\ \hline
NA & 4835 & N6-adenosine-methyltransferase subunit partial & custom\\ \hline
NA & 4842 & Protein SMG8 partial & custom\\ \hline
NA & 4843 & putative cytosolic iron-sulfur protein assembly protein CIAO1 partial & custom\\ \hline
NA & 4844 & AP-4 complex subunit mu-1 partial & custom\\ \hline
NA & 4846 & Exosome complex component RRP43 partial & custom\\ \hline
NA & 4847 & Coatomer subunit zeta-1 partial & custom\\ \hline
NA & 4853 & Apoptosis regulator BAX partial & custom\\ \hline
NA & 4865 & Lariat debranching enzyme partial & custom\\ \hline
NA & 4866 & PAB-dependent poly(A)-specific ribonuclease subunit 2 partial & custom\\ \hline
90185 & 4869 & TFIIH basal transcription factor complex helicase XPD subunit partial & custom\\ \hline
NA & 4876 & Translocase of inner mitochondrial membrane domain-containing protein 1 partial & custom\\ \hline
NA & 4879 & F-box only protein 25 partial & custom\\ \hline
90193 & 4882 & Ubiquitin-conjugating enzyme E2 partial & custom\\ \hline
NA & 4884 & Protein FAM195A partial & custom\\ \hline
90650 & 4888 & DNA-directed RNA polymerase III subunit RPC2 partial & custom\\ \hline
90412 & 4891 & Malate dehydrogenase mitochondrial partial & custom\\ \hline
NA & 4895 & putative oxidoreductase partial & custom\\ \hline
89814 & 4897 & Transmembrane emp24 domain-containing protein 7 partial & custom\\ \hline
89799 & 4898 & Phosphatidylethanolamine-binding protein 1 partial & custom\\ \hline
NA & 4899 & Phenazine biosynthesis-like domain-containing protein 1 partial & custom\\ \hline
NA & 4900 & PREDICTED: citrate lyase subunit beta-like protein, mitochondrial & nr\\ \hline
NA & 4902 & Ribosome biogenesis regulatory protein-like protein partial & custom\\ \hline
NA & 4903 & hypothetical protein X975 07982 partial & custom\\ \hline
NA & 4904 & PREDICTED: multiple myeloma tumor-associated protein 2 homolog & nr\\ \hline
NA & 4905 & putative ATP-dependent RNA helicase DDX5 partial & custom\\ \hline
NA & 4906 & 39S ribosomal protein L54 mitochondrial partial & custom\\ \hline
90257 & 4908 & ATP synthase subunit d mitochondrial partial & custom\\ \hline
90604 & 4909 & hypothetical protein X975 22133 partial & custom\\ \hline
NA & 4910 & Polymerase delta-interacting protein 2 partial & custom\\ \hline
NA & 4911 & 39S ribosomal protein L49 mitochondrial partial & custom\\ \hline
89950 & 4912 & 60S ribosomal protein L28 partial & custom\\ \hline
90098 & 4913 & PREDICTED: ATP synthase subunit g, mitochondrial-like & nr\\ \hline
NA & 4914 & N-acetylserotonin O-methyltransferase-like protein partial & custom\\ \hline
NA & 4915 & Transmembrane protein 59-like protein partial & custom\\ \hline
90244 & 4916 & Translocon-associated protein subunit beta partial & custom\\ \hline
NA & 4917 & NADH dehydrogenase [ubiquinone] 1 beta subcomplex subunit 8 mitochondrial partial & custom\\ \hline
NA & 4918 & Vesicle-associated membrane protein-associated protein A partial & custom\\ \hline
89931 & 4919 & hypothetical protein X975 09949 partial & custom\\ \hline
NA & 4922 & Beclin-1 partial & custom\\ \hline
90612 & 4923 & Nicotinate phosphoribosyltransferase partial & custom\\ \hline
89926 & 4924 & Mitochondrial import inner membrane translocase subunit tim16-A partial & custom\\ \hline
NA & 4925 & Breast carcinoma-amplified sequence 3-like protein partial & custom\\ \hline
NA & 4929 & Protein boule partial & custom\\ \hline
NA & 4930 & YEATS domain-containing protein 2 partial & custom\\ \hline
NA & 4931 & PREDICTED: tRNA (adenine(58)-N(1))-methyltransferase non-catalytic subunit TRM6-like & nr\\ \hline
NA & 4932 & hypothetical protein X975 16313 partial & custom\\ \hline
NA & 4933 & Limkain-b1 partial & custom\\ \hline
NA & 4934 & Fukutin partial & custom\\ \hline
90462 & 4935 & Repressor of RNA polymerase III transcription MAF1-like protein partial & custom\\ \hline
NA & 4936 & DnaJ-like protein subfamily C member 8 partial & custom\\ \hline
90029 & 4937 & 60S ribosomal protein L13a partial & custom\\ \hline
NA & 4938 & putative peptidyl-tRNA hydrolase 2 partial & custom\\ \hline
NA & 4939 & Huntingtin-interacting protein K partial & custom\\ \hline
90613 & 4940 & Histone-lysine N-methyltransferase SETMAR partial & custom\\ \hline
NA & 4942 & Lysozyme partial & custom\\ \hline
89854 & 4943 & 60S ribosomal protein L32 partial & custom\\ \hline
NA & 4944 & 40S ribosomal protein SA partial & custom\\ \hline
NA & 4945 & Pre-mRNA branch site p14-like protein partial & custom\\ \hline
89668 & 4947 & U3 small nucleolar ribonucleoprotein IMP3 partial & custom\\ \hline
NA & 4949 & Ras-related protein Rab-4B partial & custom\\ \hline
NA & 4950 & Synaptotagmin-9 partial & custom\\ \hline
90492 & 4951 & 60S ribosomal protein L10 partial & custom\\ \hline
NA & 4953 & Proteasome subunit alpha type-6 partial & custom\\ \hline
NA & 4954 & 39S ribosomal protein L47 mitochondrial partial & custom\\ \hline
NA & 4955 & General transcription factor IIF subunit 2 partial & custom\\ \hline
NA & 4957 & Mitochondrial import inner membrane translocase subunit Tim22 partial & custom\\ \hline
NA & 4958 & UDP-N-acetylglucosamine transferase subunit ALG13-like protein partial & custom\\ \hline
NA & 4959 & 40S ribosomal protein S25 partial & custom\\ \hline
NA & 4960 & U6 snRNA-associated Sm-like protein LSm4 partial & custom\\ \hline
NA & 4961 & Sorting nexin-12 partial & custom\\ \hline
NA & 4962 & CD2 antigen cytoplasmic tail-binding protein 2 partial & custom\\ \hline
89719 & 4963 & PREDICTED: NADH dehydrogenase [ubiquinone] 1 alpha subcomplex subunit 13-like & nr\\ \hline
NA & 4964 & RNA-binding protein 4.1 partial & custom\\ \hline
NA & 4965 & MOB-like protein phocein partial & custom\\ \hline
90075 & 4966 & RING-box protein 1 partial & custom\\ \hline
NA & 4969 & Cytochrome c oxidase subunit 4 isoform 2 mitochondrial partial & custom\\ \hline
NA & 4970 & WW domain-binding protein 2 partial & custom\\ \hline
NA & 4971 & Histone deacetylase complex subunit SAP18 partial & custom\\ \hline
NA & 4972 & Ubiquitin carboxyl-terminal hydrolase isozyme L3 partial & custom\\ \hline
90446 & 4974 & Protein MAK16-like protein partial & custom\\ \hline
NA & 4975 & Pancreatic alpha-amylase partial & custom\\ \hline
NA & 4976 & hypothetical protein X975 08942 partial & custom\\ \hline
89698 & 4978 & NADH dehydrogenase [ubiquinone] flavoprotein 2 mitochondrial partial & custom\\ \hline
NA & 4979 & Elongation factor Ts mitochondrial partial & custom\\ \hline
NA & 4980 & C-factor partial & custom\\ \hline
NA & 4981 & Pituitary tumor-transforming 1 protein-interacting protein partial & custom\\ \hline
NA & 4982 & Sulfotransferase 1C2 partial & custom\\ \hline
89842 & 4983 & PREDICTED: protein FRG1 homolog & nr\\ \hline
NA & 4984 & Myophilin partial & custom\\ \hline
NA & 4985 & F-actin-capping protein subunit beta partial & custom\\ \hline
NA & 4986 & Cofilin/actin-depolymerizing factor-like protein partial & custom\\ \hline
NA & 4987 & PREDICTED: cytochrome c oxidase subunit 4 isoform 1, mitochondrial-like isoform & nr\\ \hline
NA & 4988 & hypothetical protein X975 05975 partial & custom\\ \hline
NA & 4989 & Dihydropteridine reductase partial & custom\\ \hline
NA & 4992 & Pleckstrin domain-containing family F member 2 partial & custom\\ \hline
NA & 4993 & Peptidyl-prolyl cis-trans isomerase partial & custom\\ \hline
NA & 4994 & Serine/threonine-protein phosphatase 2A activator partial & custom\\ \hline
89740 & 4995 & hypothetical protein X975 11002 partial & custom\\ \hline
NA & 4997 & 3-hydroxyisobutyryl-CoA hydrolase mitochondrial partial & custom\\ \hline
NA & 4998 & Negative elongation factor A partial & custom\\ \hline
NA & 4999 & hypothetical protein X975 03197 partial & custom\\ \hline
90546 & 5001 & Thioredoxin domain-containing protein 9 partial & custom\\ \hline
NA & 5004 & hypothetical protein X975 00239 partial & custom\\ \hline
NA & 5005 & hypothetical protein X975 06519 partial & custom\\ \hline
NA & 5006 & hypothetical protein X975 26509 partial & custom\\ \hline
NA & 5008 & ATP synthase subunit gamma mitochondrial partial & custom\\ \hline
NA & 5010 & Serine/threonine-protein phosphatase PGAM5 mitochondrial partial & custom\\ \hline
NA & 5015 & Prothoracicostatic peptide partial & custom\\ \hline
89930 & 5017 & 26S protease regulatory subunit 4 partial & custom\\ \hline
89650 & 5022 & LETM1 and EF-hand domain-containing protein 1 mitochondrial partial & custom\\ \hline
NA & 5024 & Techylectin-5A partial & custom\\ \hline
NA & 5025 & hypothetical protein X975 14858 partial & custom\\ \hline
NA & 5026 & CCAAT/enhancer-binding protein alpha partial & custom\\ \hline
NA & 5028 & hypothetical protein X975 16815 partial & custom\\ \hline
NA & 5030 & RNA 3'-terminal phosphate cyclase partial & custom\\ \hline
NA & 5039 & DNA repair protein RAD50 partial & custom\\ \hline
NA & 5041 & Clotting factor B partial & custom\\ \hline
NA & 5043 & DNA polymerase epsilon subunit 3 partial & custom\\ \hline
90495 & 5048 & tRNA (guanine(26)-N(2))-dimethyltransferase partial & custom\\ \hline
NA & 5049 & 39S ribosomal protein L9 mitochondrial partial & custom\\ \hline
NA & 5051 & XK-related protein 6 partial & custom\\ \hline
NA & 5052 & Translational activator of cytochrome c oxidase 1 partial & custom\\ \hline
NA & 5053 & Cysteine protease ATG4B partial & custom\\ \hline
NA & 5054 & Endonuclease G mitochondrial partial & custom\\ \hline
NA & 5057 & Ubiquitin-conjugating enzyme E2 G1 partial & custom\\ \hline
NA & 5059 & Histone acetyltransferase KAT6B partial & custom\\ \hline
NA & 5061 & CCR4-NOT transcription complex subunit 3 partial & custom\\ \hline
NA & 5062 & Eukaryotic translation initiation factor 3 subunit H partial & custom\\ \hline
NA & 5064 & hypothetical protein X975 20518 partial & custom\\ \hline
NA & 5065 & hypothetical protein X975 12238 partial & custom\\ \hline
NA & 5069 & dCTP pyrophosphatase 1 partial & custom\\ \hline
90148 & 5070 & L-xylulose reductase partial & custom\\ \hline
NA & 5072 & L-threonine 3-dehydrogenase partial & custom\\ \hline
NA & 5074 & Peroxisomal membrane protein PEX16 partial & custom\\ \hline
NA & 5076 & hypothetical protein X975 16156 partial & custom\\ \hline
90285 & 5077 & V-type proton ATPase subunit D partial & custom\\ \hline
NA & 5078 & 39S ribosomal protein L18 mitochondrial partial & custom\\ \hline
NA & 5079 & 39S ribosomal protein L28 mitochondrial partial & custom\\ \hline
NA & 5082 & LIM domain-containing protein 1 partial & custom\\ \hline
NA & 5085 & Ankyrin repeat domain-containing protein 40 partial & custom\\ \hline
89673 & 5086 & tRNA methyltransferase 112-like protein partial & custom\\ \hline
NA & 5087 & Nuclear transcription factor Y subunit gamma partial & custom\\ \hline
NA & 5091 & U11/U12 small nuclear ribonucleoprotein partial & custom\\ \hline
NA & 5092 & NADH dehydrogenase [ubiquinone] 1 beta subcomplex subunit 7 partial & custom\\ \hline
NA & 5093 & Akirin partial & custom\\ \hline
NA & 5094 & B-cell receptor-associated protein 31 partial & custom\\ \hline
90119 & 5096 & Deoxyhypusine hydroxylase partial & custom\\ \hline
89790 & 5099 & Transmembrane protein 104 partial & custom\\ \hline
NA & 5103 & RNA exonuclease 1-like protein partial & custom\\ \hline
NA & 5107 & Ninjurin-1 partial & custom\\ \hline
NA & 5109 & Alpha-parvin partial & custom\\ \hline
NA & 5110 & putative lysosomal cobalamin transporter partial & custom\\ \hline
NA & 5111 & Cell division cycle protein 123-like protein partial & custom\\ \hline
NA & 5112 & putative Dol-P-Man:Man(7)GlcNAc(2)-PP-Dol alpha-16-mannosyltransferase partial & custom\\ \hline
NA & 5116 & TATA box-binding protein-like protein 1 partial & custom\\ \hline
NA & 5119 & Cell growth-regulating nucleolar protein partial & custom\\ \hline
89914 & 5120 & Enhancer of rudimentary-like protein partial & custom\\ \hline
NA & 5121 & hypothetical protein X975 23691 partial & custom\\ \hline
90128 & 5123 & RING finger protein 113A partial & custom\\ \hline
NA & 5124 & putative NADH dehydrogenase [ubiquinone] 1 alpha subcomplex subunit 12 partial & custom\\ \hline
NA & 5125 & Nuclear nucleic acid-binding protein C1D partial & custom\\ \hline
NA & 5127 & E2F-associated phosphoprotein partial & custom\\ \hline
NA & 5128 & 28S ribosomal protein S2 mitochondrial partial & custom\\ \hline
NA & 5129 & Proteasome subunit beta type-2 partial & custom\\ \hline
NA & 5130 & DCN1-like protein 3 partial & custom\\ \hline
NA & 5133 & TGF-beta-activated kinase 1 and MAP3K7-binding protein 3 partial & custom\\ \hline
90158 & 5137 & Beta-lactamase-like protein 2 partial & custom\\ \hline
NA & 5138 & hypothetical protein X975 10248 partial & custom\\ \hline
NA & 5140 & Serine/arginine-rich splicing factor 12 partial & custom\\ \hline
NA & 5141 & Glucosidase 2 subunit beta partial & custom\\ \hline
NA & 5142 & Transcriptional adapter 2-alpha partial & custom\\ \hline
NA & 5147 & Dehydrogenase/reductase SDR family member 7 partial & custom\\ \hline
NA & 5149 & Pre-rRNA-processing protein TSR2-like protein partial & custom\\ \hline
NA & 5152 & Zinc finger protein 330-like protein partial & custom\\ \hline
NA & 5154 & RNA pseudouridylate synthase domain-containing protein 3 partial & custom\\ \hline
NA & 5156 & hypothetical protein X975 22124 partial & custom\\ \hline
NA & 5157 & Epsilon-sarcoglycan partial & custom\\ \hline
NA & 5158 & Cytochrome b-c1 complex subunit Rieske mitochondrial partial & custom\\ \hline
NA & 5159 & tRNA dimethylallyltransferase mitochondrial partial & custom\\ \hline
NA & 5161 & 7SK snRNA methylphosphate capping enzyme partial & custom\\ \hline
NA & 5162 & GA-binding protein subunit beta-1 partial & custom\\ \hline
NA & 5163 & putative proline--tRNA ligase mitochondrial partial & custom\\ \hline
NA & 5166 & putative ATP-dependent RNA helicase DDX31 partial & custom\\ \hline
NA & 5167 & PREDICTED: glutamyl-tRNA(Gln) amidotransferase subunit C, mitochondrial & nr\\ \hline
NA & 5168 & Protein ECT2 partial & custom\\ \hline
NA & 5169 & EP300-interacting inhibitor of differentiation 3 partial & custom\\ \hline
NA & 5176 & Zinc finger BED domain-containing protein 5 partial & custom\\ \hline
NA & 5180 & Ceramide synthase 6 partial & custom\\ \hline
NA & 5181 & H/ACA ribonucleoprotein complex non-core subunit NAF1 partial & custom\\ \hline
NA & 5187 & Adrenodoxin mitochondrial partial & custom\\ \hline
89972 & 5188 & Ribosome biogenesis protein bop1 partial & custom\\ \hline
NA & 5189 & Peroxisome biogenesis factor 1 partial & custom\\ \hline
NA & 5190 & Trans-aconitate 2-methyltransferase partial & custom\\ \hline
NA & 5191 & Mitogen-activated protein kinase 1 partial & custom\\ \hline
NA & 5192 & Peptidyl-prolyl cis-trans isomerase FKBP2 partial & custom\\ \hline
90216 & 5193 & Anaphase-promoting complex subunit 10 partial & custom\\ \hline
NA & 5195 & putative E3 ubiquitin-protein ligase MYCBP2 partial & custom\\ \hline
NA & 5198 & hypothetical protein X975 21083 partial & custom\\ \hline
NA & 5199 & Ras-related GTP-binding protein C partial & custom\\ \hline
NA & 5200 & Pleckstrin domain-containing family B member 2 partial & custom\\ \hline
NA & 5206 & PREDICTED: Bardet-Biedl syndrome 10 protein isoform & nr\\ \hline
NA & 5207 & hypothetical protein X975 25400 partial & custom\\ \hline
NA & 5209 & Geranylgeranyl transferase type-1 subunit beta partial & custom\\ \hline
NA & 5210 & tRNA wybutosine-synthesizing protein 3-like protein partial & custom\\ \hline
NA & 5213 & PREDICTED: CBF1-interacting corepressor, putative & nr\\ \hline
NA & 5217 & Fas-binding factor 1-like protein partial & custom\\ \hline
NA & 5218 & RPE-spondin partial & custom\\ \hline
NA & 5219 & Trimeric intracellular cation channel type B partial & custom\\ \hline
89839 & 5221 & Glutamyl-tRNA(Gln) amidotransferase subunit A mitochondrial partial & custom\\ \hline
NA & 5223 & putative ribosomal RNA methyltransferase 1 partial & custom\\ \hline
NA & 5224 & Arginine/serine-rich protein PNISR partial & custom\\ \hline
NA & 5227 & Protein NipSnap-like protein 3A partial & custom\\ \hline
NA & 5228 & E3 ubiquitin-protein ligase RNF14 partial & custom\\ \hline
NA & 5230 & Dual specificity protein phosphatase 14 partial & custom\\ \hline
NA & 5231 & Programmed cell death protein 2 partial & custom\\ \hline
NA & 5233 & putative ankyrin repeat protein partial & custom\\ \hline
90086 & 5234 & 60S ribosomal protein L18a partial & custom\\ \hline
90336 & 5236 & 12-dihydroxy-3-keto-5-methylthiopentene dioxygenase partial & custom\\ \hline
NA & 5238 & Endoplasmic reticulum resident protein 29 partial & custom\\ \hline
90190 & 5240 & Proteasome subunit alpha type-5 partial & custom\\ \hline
90483 & 5244 & Protein pygopus partial & custom\\ \hline
NA & 5247 & 5'-nucleotidase domain-containing protein 1 & nr\\ \hline
90422 & 5248 & Protein unc-119-like protein partial & custom\\ \hline
NA & 5250 & Transmembrane and coiled-coil domains protein 1 partial & custom\\ \hline
NA & 5252 & Zinc finger CCCH-type with G patch domain-containing protein partial & custom\\ \hline
NA & 5253 & Deubiquitinating protein partial & custom\\ \hline
NA & 5255 & Zinc finger protein 57 partial & custom\\ \hline
NA & 5256 & SET domain-containing protein 4 partial & custom\\ \hline
NA & 5258 & Porphobilinogen deaminase partial & custom\\ \hline
NA & 5259 & Alkaline ceramidase partial & custom\\ \hline
NA & 5260 & Protein YIPF5 partial & custom\\ \hline
NA & 5262 & Protein BUD31-like protein partial & custom\\ \hline
89680 & 5263 & 40S ribosomal protein S17 partial & custom\\ \hline
NA & 5265 & Ubiquitin-conjugating enzyme E2 G2 partial & custom\\ \hline
NA & 5268 & Ras-related protein Rab-32 partial & custom\\ \hline
89735 & 5269 & hypothetical protein X975 26960 partial & custom\\ \hline
90004 & 5270 & Enoyl-CoA hydratase mitochondrial partial & custom\\ \hline
NA & 5271 & RNA methyltransferase-like protein 1 partial & custom\\ \hline
NA & 5273 & Hypermethylated in cancer 2 protein partial & custom\\ \hline
90563 & 5274 & N(6)-adenine-specific DNA methyltransferase 2 partial & custom\\ \hline
NA & 5275 & KDEL motif-containing protein 1 partial & custom\\ \hline
NA & 5276 & hypothetical protein X975 23653 partial & custom\\ \hline
89993 & 5277 & Proteasome subunit alpha type-2 partial & custom\\ \hline
NA & 5278 & Adenylate kinase isoenzyme 1 partial & custom\\ \hline
NA & 5279 & 26S protease regulatory subunit 10B partial & custom\\ \hline
NA & 5280 & SH2B adapter protein 2 partial & custom\\ \hline
NA & 5282 & Tubulin-specific chaperone A partial & custom\\ \hline
NA & 5283 & Mediator of RNA polymerase II transcription subunit 6 partial & custom\\ \hline
NA & 5285 & Trophoblast glycoprotein partial & custom\\ \hline
90043 & 5288 & PREDICTED: WASH complex subunit CCDC53-like & nr\\ \hline
NA & 5290 & PHD finger protein 12 partial & custom\\ \hline
NA & 5291 & Protein NipSnap partial & custom\\ \hline
NA & 5292 & Rap1 GTPase-GDP dissociation stimulator 1 partial & custom\\ \hline
NA & 5294 & PREDICTED: dr1-associated corepressor-like & nr\\ \hline
NA & 5301 & Breast cancer anti-estrogen resistance protein 1 partial & custom\\ \hline
NA & 5302 & Centrosomal protein partial & custom\\ \hline
NA & 5308 & Tubulin beta-1 chain partial & custom\\ \hline
90238 & 5310 & putative methyltransferase WBSCR22 partial & custom\\ \hline
NA & 5315 & Wiskott-Aldrich syndrome protein partial & custom\\ \hline
NA & 5316 & Neighbor of COX4 partial & custom\\ \hline
NA & 5317 & Transmembrane protein 209 partial & custom\\ \hline
NA & 5320 & E3 ubiquitin-protein ligase MARCH1 partial & custom\\ \hline
NA & 5322 & 40S ribosomal protein S3-A partial & custom\\ \hline
89694 & 5323 & Zinc finger protein ZPR1 partial & custom\\ \hline
NA & 5324 & Vacuolar-sorting protein SNF8 partial & custom\\ \hline
NA & 5327 & Bromodomain-containing protein 7 partial & custom\\ \hline
NA & 5332 & Mediator of RNA polymerase II transcription subunit 10 partial & custom\\ \hline
NA & 5333 & Zinc finger protein 252 partial & custom\\ \hline
NA & 5335 & MAGUK p55 subfamily member 5 partial & custom\\ \hline
NA & 5338 & CTD small phosphatase-like protein partial & custom\\ \hline
NA & 5343 & Serine/threonine-protein kinase ULK3 partial & custom\\ \hline
NA & 5346 & Transmembrane protein adipocyte-associated 1-like protein partial & custom\\ \hline
89689 & 5347 & RNA and export factor-binding protein 2 partial & custom\\ \hline
NA & 5349 & Transmembrane emp24 domain-containing protein 1 partial & custom\\ \hline
NA & 5352 & D-aspartate oxidase partial & custom\\ \hline
NA & 5354 & Transmembrane protein partial & custom\\ \hline
NA & 5356 & Ectopic P granules protein 5-like protein partial & custom\\ \hline
NA & 5359 & Mannose-6-phosphate isomerase partial & custom\\ \hline
NA & 5360 & PP2C-like domain-containing protein partial & custom\\ \hline
NA & 5361 & GTP-binding protein 128up partial & custom\\ \hline
NA & 5365 & Glycogenin-1 partial & custom\\ \hline
NA & 5366 & hypothetical protein X975 05332 partial & custom\\ \hline
NA & 5367 & hypothetical protein X975 06366 partial & custom\\ \hline
NA & 5374 & Charged multivesicular body protein 7 partial & custom\\ \hline
NA & 5375 & Synaptobrevin partial & custom\\ \hline
NA & 5376 & Autophagy-related protein 9A partial & custom\\ \hline
NA & 5378 & Charged multivesicular body protein 5 partial & custom\\ \hline
NA & 5380 & RING finger protein 17 partial & custom\\ \hline
NA & 5381 & Protein MEMO1 partial & custom\\ \hline
89944 & 5382 & Inositol oxygenase partial & custom\\ \hline
NA & 5384 & Kelch-like protein 18 partial & custom\\ \hline
NA & 5387 & MKL/myocardin-like protein 2 partial & custom\\ \hline
NA & 5396 & hypothetical protein X975 04874 partial & custom\\ \hline
89965 & 5397 & 40S ribosomal protein S9 partial & custom\\ \hline
NA & 5400 & ATP synthase subunit delta mitochondrial partial & custom\\ \hline
NA & 5402 & Tubulin-specific chaperone E partial & custom\\ \hline
NA & 5407 & Nicotinate-nucleotide pyrophosphorylase [carboxylating] partial & custom\\ \hline
NA & 5408 & Ribosomal RNA small subunit methyltransferase NEP1 partial & custom\\ \hline
NA & 5409 & Tetratricopeptide repeat protein 1 partial & custom\\ \hline
NA & 5410 & PREDICTED: tubulin polyglutamylase complex subunit-2like isoform & nr\\ \hline
NA & 5411 & CCR4-NOT transcription complex subunit 10 partial & custom\\ \hline
NA & 5412 & Histone-lysine N-methyltransferase setd3 partial & custom\\ \hline
NA & 5413 & COMM domain-containing protein 2 partial & custom\\ \hline
NA & 5417 & Transmembrane emp24 domain-containing protein 6 partial & custom\\ \hline
NA & 5418 & Protein FAM149B1 partial & custom\\ \hline
NA & 5419 & Methionine aminopeptidase 1 partial & custom\\ \hline
NA & 5423 & Transmembrane protein 41B partial & custom\\ \hline
NA & 5424 & Tetraspanin-7 partial & custom\\ \hline
89920 & 5426 & Adenosylhomocysteinase A partial & custom\\ \hline
NA & 5430 & UNC93-like protein MFSD11 partial & custom\\ \hline
90550 & 5453 & Ubiquitin-conjugating enzyme E2 variant 2 partial & custom\\ \hline
89836 & 5459 & Alpha-methylacyl-CoA racemase partial & custom\\ \hline
NA & 5460 & Noelin partial & custom\\ \hline
NA & 5461 & Peptidyl-prolyl cis-trans isomerase H partial & custom\\ \hline
NA & 5463 & hypothetical protein X975 12721 partial & custom\\ \hline
NA & 5465 & SH3 domain-containing kinase-binding protein 1 partial & custom\\ \hline
NA & 5468 & PAX-interacting protein 1 partial & custom\\ \hline
89819 & 5476 & Selenocysteine methyltransferase partial & custom\\ \hline
NA & 5477 & Importin subunit alpha-2 partial & custom\\ \hline
NA & 5478 & U11/U12 small nuclear ribonucleoprotein partial & custom\\ \hline
NA & 5484 & U3 small nucleolar RNA-associated protein 6-like protein partial & custom\\ \hline
NA & 5486 & Methyltransferase-like protein 10 partial & custom\\ \hline
NA & 5487 & Coiled-coil domain-containing protein 115 partial & custom\\ \hline
NA & 5489 & Neuralized-like protein 2 partial & custom\\ \hline
NA & 5492 & Lamin Dm0 partial & custom\\ \hline
NA & 5494 & PREDICTED: DNA polymerase epsilon subunit 4-like & nr\\ \hline
NA & 5495 & WD and tetratricopeptide repeats protein 1 partial & custom\\ \hline
NA & 5496 & PC4 and SFRS1-interacting protein partial & custom\\ \hline
NA & 5497 & Aprataxin and PNK-like factor partial & custom\\ \hline
90269 & 5499 & hypothetical protein X975 22271 partial & custom\\ \hline
NA & 5500 & Inhibitor of growth protein 1 partial & custom\\ \hline
NA & 5501 & hypothetical protein X975 21918 partial & custom\\ \hline
90183 & 5503 & 40S ribosomal protein S7 partial & custom\\ \hline
90496 & 5504 & hypothetical protein X975 15266 partial & custom\\ \hline
NA & 5506 & Glutathione S-transferase 1 isoform C partial & custom\\ \hline
NA & 5507 & Breast cancer metastasis-suppressor 1-like protein-A partial & custom\\ \hline
NA & 5508 & CDGSH iron-sulfur domain-containing protein 3 mitochondrial partial & custom\\ \hline
NA & 5509 & E3 ubiquitin-protein ligase RING2-A partial & custom\\ \hline
NA & 5510 & Methionine aminopeptidase 1D mitochondrial partial & custom\\ \hline
NA & 5511 & Protein FAM32A partial & custom\\ \hline
NA & 5512 & DNA-directed RNA polymerase III subunit RPC9 partial & custom\\ \hline
90220 & 5514 & hypothetical protein X975 14274 partial & custom\\ \hline
NA & 5515 & putative ATP-dependent Clp protease proteolytic subunit mitochondrial partial & custom\\ \hline
89982 & 5516 & Troponin C partial & custom\\ \hline
90631 & 5517 & ribosomal protein S26, putative & nr\\ \hline
NA & 5518 & Calmodulin partial & custom\\ \hline
NA & 5519 & Monoacylglycerol lipase ABHD12 partial & custom\\ \hline
NA & 5520 & Tetraspanin-31 partial & custom\\ \hline
NA & 5523 & Rho guanine nucleotide exchange factor 7 partial & custom\\ \hline
NA & 5524 & Protein deltex-2 partial & custom\\ \hline
NA & 5525 & Proteasome assembly chaperone 4 & nr\\ \hline
NA & 5526 & putative proline dehydrogenase 2 partial & custom\\ \hline
NA & 5527 & DCC-interacting protein 13-alpha partial & custom\\ \hline
NA & 5529 & Arginine and glutamate-rich protein 1-A partial & custom\\ \hline
NA & 5530 & Sodium/potassium/calcium exchanger 5 partial & custom\\ \hline
NA & 5531 & 3'-5' exoribonuclease 1 partial & custom\\ \hline
NA & 5532 & WD repeat-containing protein 89 partial & custom\\ \hline
89810 & 5536 & Sister chromatid cohesion protein DCC1 partial & custom\\ \hline
NA & 5537 & hypothetical protein X975 06272 partial & custom\\ \hline
NA & 5538 & Transforming protein v-Fos/v-Fox partial & custom\\ \hline
NA & 5539 & Protein dopey-1 partial & custom\\ \hline
NA & 5540 & GDP-Man:Man(3)GlcNAc(2)-PP-Dol alpha-12-mannosyltransferase partial & custom\\ \hline
NA & 5543 & hypothetical protein X975 16083 partial & custom\\ \hline
89709 & 5545 & Inosine triphosphate pyrophosphatase partial & custom\\ \hline
90284 & 5547 & 40S ribosomal protein S18 partial & custom\\ \hline
NA & 5552 & Protein lin-52-like protein partial & custom\\ \hline
NA & 5553 & Acid sphingomyelinase-like phosphodiesterase 3b partial & custom\\ \hline
NA & 5554 & Ubiquitin carboxyl-terminal hydrolase 40 partial & custom\\ \hline
89705 & 5555 & Replication factor C subunit 4 partial & custom\\ \hline
NA & 5557 & Muscle-specific protein 20 partial & custom\\ \hline
NA & 5558 & Mediator of RNA polymerase II transcription subunit 8 partial & custom\\ \hline
90039 & 5559 & 60S ribosomal protein L17 partial & custom\\ \hline
NA & 5560 & Myosin regulatory light polypeptide 9 partial & custom\\ \hline
NA & 5562 & Leucine-rich repeat-containing protein 20 partial & custom\\ \hline
NA & 5563 & Protein canopy-like protein partial & custom\\ \hline
NA & 5564 & DNA-directed RNA polymerase II subunit RPB11 partial & custom\\ \hline
NA & 5565 & Synaptic vesicle membrane protein VAT-1-like protein partial & custom\\ \hline
NA & 5566 & Zinc finger protein DPF3 partial & custom\\ \hline
NA & 5568 & Phospholipase A2 partial & custom\\ \hline
NA & 5569 & Baculoviral IAP repeat-containing protein 7-A partial & custom\\ \hline
90630 & 5570 & Glutaredoxin-related protein 5 mitochondrial partial & custom\\ \hline
NA & 5572 & Transcription factor AP-1 partial & custom\\ \hline
NA & 5573 & hypothetical protein X975 05022 partial & custom\\ \hline
NA & 5574 & Krueppel-like factor 5 partial & custom\\ \hline
NA & 5577 & hypothetical protein X975 21174 partial & custom\\ \hline
NA & 5578 & NA & nr\\ \hline
NA & 5579 & U24-ctenitoxin-Pn1a partial & custom\\ \hline
NA & 5581 & 40S ribosomal protein S4 partial & custom\\ \hline
NA & 5582 & Cysteine dioxygenase type 1 partial & custom\\ \hline
NA & 5584 & Tumor protein D54 partial & custom\\ \hline
NA & 5585 & hypothetical protein X975 19303 partial & custom\\ \hline
NA & 5586 & Transcription factor HES-4-A partial & custom\\ \hline
NA & 5587 & Ras-related protein Rab-6A partial & custom\\ \hline
NA & 5589 & Tyrosine-protein phosphatase Lar partial & custom\\ \hline
NA & 5590 & Troponin C partial & custom\\ \hline
90064 & 5591 & Troponin T partial & custom\\ \hline
NA & 5593 & Deoxyuridine 5'-triphosphate nucleotidohydrolase mitochondrial partial & custom\\ \hline
NA & 5595 & H/ACA ribonucleoprotein complex subunit 2-like protein partial & custom\\ \hline
NA & 5596 & Electron transfer flavoprotein subunit alpha mitochondrial partial & custom\\ \hline
NA & 5597 & putative Bax inhibitor 1 partial & custom\\ \hline
NA & 5599 & Structural maintenance of chromosomes protein 2 partial & custom\\ \hline
NA & 5600 & hypothetical protein X975 22155 partial & custom\\ \hline
NA & 5601 & THO complex subunit 6-like protein partial & custom\\ \hline
89682 & 5602 & Alanine aminotransferase 2 partial & custom\\ \hline
NA & 5603 & Vacuolar protein sorting-associated protein VTA1-like protein partial & custom\\ \hline
89743 & 5605 & NADH dehydrogenase [ubiquinone] 1 beta subcomplex subunit 5 mitochondrial partial & custom\\ \hline
90149 & 5607 & Peptidyl-prolyl cis-trans isomerase FKBP4 partial & custom\\ \hline
NA & 5610 & Peritrophin-1 partial & custom\\ \hline
NA & 5611 & Multiple coagulation factor deficiency protein 2-like protein partial & custom\\ \hline
NA & 5612 & Tyrosine kinase receptor Cad96Ca partial & custom\\ \hline
NA & 5614 & Syntenin-1 partial & custom\\ \hline
90100 & 5615 & Histone H1 partial & custom\\ \hline
NA & 5616 & Serine/threonine-protein kinase H1-like protein partial & custom\\ \hline
NA & 5619 & FGFR1 oncogene partner 2-like protein partial & custom\\ \hline
NA & 5620 & Replication factor C subunit 2 partial & custom\\ \hline
90473 & 5629 & Nuclease-sensitive element-binding protein 1 partial & custom\\ \hline
NA & 5631 & TBC1 domain family member 15 partial & custom\\ \hline
NA & 5632 & hypothetical protein X975 07405 partial & custom\\ \hline
NA & 5634 & hypothetical protein X975 11098 partial & custom\\ \hline
NA & 5636 & Histone acetyltransferase KAT6B partial & custom\\ \hline
90651 & 5637 & Mechanosensory protein 2 partial & custom\\ \hline
NA & 5641 & Histone-lysine N-methyltransferase MLL3 partial & custom\\ \hline
89722 & 5642 & 60S ribosomal protein L26 partial & custom\\ \hline
NA & 5643 & WD repeat-containing protein 3 partial & custom\\ \hline
NA & 5644 & BRCA1-A complex subunit BRE partial & custom\\ \hline
NA & 5648 & Ufm1-specific protease 2 partial & custom\\ \hline
NA & 5649 & G patch domain-containing protein 3 partial & custom\\ \hline
NA & 5651 & Transmembrane protein 47 partial & custom\\ \hline
NA & 5653 & Cuticle protein 10.9 partial & custom\\ \hline
NA & 5654 & CCR4-NOT transcription complex subunit 3 partial & custom\\ \hline
NA & 5658 & E3 ubiquitin-protein ligase listerin partial & custom\\ \hline
NA & 5659 & NAD-dependent deacetylase sirtuin-7 partial & custom\\ \hline
NA & 5660 & 39S ribosomal protein L17 mitochondrial partial & custom\\ \hline
NA & 5661 & 60S ribosomal protein L11 partial & custom\\ \hline
NA & 5664 & Ubiquitin-conjugating enzyme E2 S partial & custom\\ \hline
NA & 5667 & STE20-related kinase adapter protein alpha partial & custom\\ \hline
NA & 5668 & Coronin-6 partial & custom\\ \hline
NA & 5671 & Phosphatidylinositol-4-phosphate 3-kinase C2 domain-containing subunit alpha partial & custom\\ \hline
NA & 5674 & RNA polymerase II subunit A C-terminal domain phosphatase SSU72 partial & custom\\ \hline
NA & 5675 & Ribosome production factor 2-like protein partial & custom\\ \hline
NA & 5676 & Activating signal cointegrator 1 complex subunit 1 partial & custom\\ \hline
89678 & 5677 & STIP1 and U box-containing protein 1 partial & custom\\ \hline
NA & 5680 & hypothetical protein X975 02230 partial & custom\\ \hline
NA & 5681 & Eukaryotic translation initiation factor 4E type 2 partial & custom\\ \hline
NA & 5683 & WD repeat-containing protein 24 partial & custom\\ \hline
NA & 5685 & Cysteine and histidine-rich protein 1-B partial & custom\\ \hline
NA & 5686 & Calcium-independent phospholipase A2-gamma partial & custom\\ \hline
NA & 5687 & Cirhin-like & nr\\ \hline
NA & 5688 & Synaptobrevin-like protein YKT6 partial & custom\\ \hline
NA & 5689 & hypothetical protein X975 17624 partial & custom\\ \hline
NA & 5690 & Ubiquitin-conjugating enzyme E2 J2 partial & custom\\ \hline
NA & 5694 & NADH dehydrogenase [ubiquinone] 1 alpha subcomplex subunit 11 partial & custom\\ \hline
NA & 5696 & Kanadaptin partial & custom\\ \hline
NA & 5698 & Hematopoietic prostaglandin D synthase partial & custom\\ \hline
NA & 5701 & Protein pelota partial & custom\\ \hline
NA & 5704 & 60S ribosomal protein L27 partial & custom\\ \hline
NA & 5705 & Integrator complex subunit 10 partial & custom\\ \hline
NA & 5715 & Adrenodoxin mitochondrial partial & custom\\ \hline
89825 & 5716 & Ribosome biogenesis protein NSA2-like protein partial & custom\\ \hline
NA & 5717 & tRNA wybutosine-synthesizing protein 5 partial & custom\\ \hline
NA & 5718 & Regucalcin partial & custom\\ \hline
NA & 5719 & Transmembrane emp24 domain-containing protein eca partial & custom\\ \hline
90276 & 5720 & NADH dehydrogenase [ubiquinone] 1 beta subcomplex subunit 10 partial & custom\\ \hline
89981 & 5721 & U6 snRNA-associated Sm-like protein LSm1 partial & custom\\ \hline
NA & 5724 & 39S ribosomal protein L51 mitochondrial partial & custom\\ \hline
NA & 5725 & Fanconi anemia-associated protein partial & custom\\ \hline
89649 & 5726 & hypothetical protein X975 20170 partial & custom\\ \hline
NA & 5727 & hypothetical protein X975 00999 partial & custom\\ \hline
NA & 5728 & Iron-sulfur cluster assembly 1-like protein mitochondrial partial & custom\\ \hline
NA & 5729 & hypothetical protein X975 19674 partial & custom\\ \hline
NA & 5732 & Alpha-13/16-mannosyltransferase ALG2 partial & custom\\ \hline
NA & 5735 & hypothetical protein X975 13488 partial & custom\\ \hline
NA & 5737 & Cytoplasmic tRNA 2-thiolation protein 1 partial & custom\\ \hline
NA & 5740 & putative proline racemase partial & custom\\ \hline
NA & 5741 & Omega-amidase NIT2 partial & custom\\ \hline
NA & 5742 & hypothetical protein X975 10040 partial & custom\\ \hline
NA & 5744 & UMP-CMP kinase partial & custom\\ \hline
NA & 5745 & Spartin partial & custom\\ \hline
NA & 5746 & Oxidoreductase NAD-binding domain-containing protein 1 partial & custom\\ \hline
NA & 5747 & RNA 3'-terminal phosphate cyclase-like protein partial & custom\\ \hline
NA & 5749 & Box C/D snoRNA protein 1 partial & custom\\ \hline
90241 & 5750 & ATP-dependent RNA helicase DDX55 partial & custom\\ \hline
NA & 5752 & PDZ and LIM domain protein Zasp partial & custom\\ \hline
NA & 5754 & Integrin-alpha FG-GAP repeat-containing protein 2 partial & custom\\ \hline
NA & 5755 & hypothetical protein X975 11890 partial & custom\\ \hline
NA & 5759 & hypothetical protein X975 23326 partial & custom\\ \hline
NA & 5760 & hypothetical protein X975 12087 partial & custom\\ \hline
NA & 5761 & Heterogeneous nuclear ribonucleoprotein U-like protein 1 partial & custom\\ \hline
NA & 5762 & hypothetical protein X975 25792 partial & custom\\ \hline
NA & 5763 & Phosphoacetylglucosamine mutase partial & custom\\ \hline
NA & 5764 & hypothetical protein X975 05751 partial & custom\\ \hline
NA & 5765 & hypothetical protein X975 09706 partial & custom\\ \hline
NA & 5766 & BCL-6 corepressor partial & custom\\ \hline
NA & 5770 & Thioredoxin reductase 1 cytoplasmic partial & custom\\ \hline
NA & 5771 & Programmed cell death protein 6 partial & custom\\ \hline
NA & 5774 & Fatty acid synthase partial & custom\\ \hline
NA & 5776 & putative tRNA pseudouridine synthase Pus10 partial & custom\\ \hline
NA & 5781 & PREDICTED: golgin subfamily A member 7-like & nr\\ \hline
NA & 5782 & putative RNA polymerase II subunit B1 CTD phosphatase rpap2 partial & custom\\ \hline
NA & 5783 & hypothetical protein X975 18250 partial & custom\\ \hline
NA & 5786 & Transmembrane protein 242 partial & custom\\ \hline
NA & 5787 & Integrator complex subunit 8 partial & custom\\ \hline
NA & 5788 & Sentrin-specific protease 7 partial & custom\\ \hline
NA & 5795 & Cell cycle checkpoint control protein RAD9A partial & custom\\ \hline
NA & 5796 & RILP-like protein-like protein partial & custom\\ \hline
NA & 5799 & Ribosomal RNA processing protein 36-like protein partial & custom\\ \hline
NA & 5805 & hypothetical protein X975 05627 partial & custom\\ \hline
NA & 5810 & Neuroblastoma-amplified sequence partial & custom\\ \hline
NA & 5813 & Nischarin partial & custom\\ \hline
NA & 5814 & hypothetical protein X975 18101 partial & custom\\ \hline
NA & 5815 & ADP-ribosylation factor-like protein 1 partial & custom\\ \hline
NA & 5817 & Protein FAM210A partial & custom\\ \hline
NA & 5818 & putative family 31 glucosidase partial & custom\\ \hline
90266 & 5819 & Receptor expression-enhancing protein 5 partial & custom\\ \hline
NA & 5822 & Tetratricopeptide repeat protein 32 partial & custom\\ \hline
NA & 5823 & hypothetical protein X975 10817 partial & custom\\ \hline
NA & 5824 & Sphingomyelin phosphodiesterase D SpeSicTox-betaIB2a partial & custom\\ \hline
NA & 5827 & Protein FAM43A partial & custom\\ \hline
NA & 5828 & Exosome complex component RRP46 partial & custom\\ \hline
NA & 5829 & 39S ribosomal protein L42 mitochondrial partial & custom\\ \hline
NA & 5830 & Spermatogenesis-defective protein 39-like protein partial & custom\\ \hline
NA & 5831 & Signal recognition particle protein partial & custom\\ \hline
90089 & 5833 & ATP synthase mitochondrial F1 complex assembly factor 2 partial & custom\\ \hline
NA & 5834 & hypothetical protein X975 19386 partial & custom\\ \hline
NA & 5836 & Multifunctional protein ADE2 partial & custom\\ \hline
90654 & 5839 & Pyrroline-5-carboxylate reductase 2 partial & custom\\ \hline
NA & 5841 & hypothetical protein X975 26581 partial & custom\\ \hline
NA & 5845 & Mitochondrial fission factor partial & custom\\ \hline
NA & 5846 & hypothetical protein X975 12332 partial & custom\\ \hline
NA & 5847 & Protein FAM50-like protein partial & custom\\ \hline
NA & 5848 & PREDICTED: enkurin domain-containing protein 1-like & nr\\ \hline
NA & 5849 & Enoyl-CoA delta isomerase 1 mitochondrial partial & custom\\ \hline
NA & 5850 & Nuclear pore complex protein Nup88 partial & custom\\ \hline
NA & 5851 & Ubiquitin carboxyl-terminal hydrolase 22-A partial & custom\\ \hline
NA & 5852 & Succinyl-CoA ligase [GDP-forming] subunit beta mitochondrial partial & custom\\ \hline
NA & 5854 & MIT domain-containing protein 1 partial & custom\\ \hline
NA & 5855 & Tubulin-specific chaperone A partial & custom\\ \hline
NA & 5856 & Hexosaminidase D partial & custom\\ \hline
NA & 5857 & Peptidoglycan-recognition protein SC2 partial & custom\\ \hline
NA & 5859 & Slowpoke-binding protein partial & custom\\ \hline
NA & 5860 & hypothetical protein X975 04608 partial & custom\\ \hline
90591 & 5861 & tRNA-dihydrouridine(16/17) synthase [NAD(P)(+)]-like protein partial & custom\\ \hline
89787 & 5862 & Protein transport protein Sec61 subunit alpha isoform 2 partial & custom\\ \hline
NA & 5864 & Methenyltetrahydrofolate synthase domain-containing protein partial & custom\\ \hline
89715 & 5865 & Translation factor GUF1-like protein mitochondrial partial & custom\\ \hline
NA & 5866 & tRNA (guanine(10)-N2)-methyltransferase-like protein partial & custom\\ \hline
NA & 5868 & J domain-containing protein partial & custom\\ \hline
NA & 5869 & PREDICTED: general transcription factor 3C polypeptide 2-like & nr\\ \hline
NA & 5870 & Docking protein 6 partial & custom\\ \hline
89974 & 5871 & CTD nuclear envelope phosphatase 1A partial & custom\\ \hline
NA & 5872 & Thioredoxin domain-containing protein 17 partial & custom\\ \hline
NA & 5876 & PREDICTED: PRKR-interacting protain 1 homolog & nr\\ \hline
NA & 5878 & Isocitrate dehydrogenase [NAD] subunit gamma 1 mitochondrial partial & custom\\ \hline
NA & 5879 & E3 ubiquitin-protein ligase HUWE1 partial & custom\\ \hline
NA & 5880 & LysM and hypothetical peptidoglycan-binding domain-containing protein 2 partial & custom\\ \hline
NA & 5881 & Multidrug resistance protein 1B partial & custom\\ \hline
NA & 5885 & Intraflagellar transport protein 20-like protein partial & custom\\ \hline
90355 & 5887 & Beta-soluble NSF attachment protein partial & custom\\ \hline
NA & 5890 & Phosphopantothenoylcysteine decarboxylase partial & custom\\ \hline
NA & 5891 & PREDICTED: anaphase-promoting complex subunit 15-like & nr\\ \hline
NA & 5893 & COMM domain-containing protein 3 partial & custom\\ \hline
NA & 5894 & HEAT repeat-containing protein 6 partial & custom\\ \hline
89818 & 5895 & GPN-loop GTPase 2 partial & custom\\ \hline
90052 & 5896 & 39S ribosomal protein L41 mitochondrial partial & custom\\ \hline
NA & 5897 & Clarin-3 partial & custom\\ \hline
NA & 5898 & Solute carrier family 25 member 46 partial & custom\\ \hline
NA & 5899 & Ankyrin repeat and SOCS box protein 13 partial & custom\\ \hline
NA & 5903 & PREDICTED: DENN domain-containing protein 1A-like & nr\\ \hline
NA & 5905 & putative complex I intermediate-associated protein 30 mitochondrial partial & custom\\ \hline
90357 & 5906 & Superoxide dismutase [Cu-Zn] partial & custom\\ \hline
NA & 5907 & AP-2 complex subunit mu partial & custom\\ \hline
NA & 5909 & hypothetical protein X975 24298 partial & custom\\ \hline
NA & 5912 & TBC1 domain family member 7 partial & custom\\ \hline
90583 & 5914 & putative 28S ribosomal protein S25 mitochondrial partial & custom\\ \hline
NA & 5916 & Protein enabled partial & custom\\ \hline
NA & 5917 & Ribosome-recycling factor mitochondrial partial & custom\\ \hline
NA & 5920 & hypothetical protein X975 12776 partial & custom\\ \hline
NA & 5925 & Sulfotransferase 4A1 partial & custom\\ \hline
NA & 5926 & CD9 antigen partial & custom\\ \hline
NA & 5928 & hypothetical protein X975 19454 partial & custom\\ \hline
NA & 5931 & DnaJ-like protein subfamily C member 1 partial & custom\\ \hline
90423 & 5932 & Ubiquitin fusion degradation protein 1-like protein partial & custom\\ \hline
NA & 5936 & Mid1-interacting protein 1-B partial & custom\\ \hline
NA & 5937 & hypothetical protein X975 24825 partial & custom\\ \hline
NA & 5938 & Low molecular weight phosphotyrosine protein phosphatase partial & custom\\ \hline
90156 & 5939 & hypothetical protein X975 22176 partial & custom\\ \hline
NA & 5941 & Lambda-crystallin-like protein partial & custom\\ \hline
NA & 5944 & Neural-cadherin partial & custom\\ \hline
NA & 5948 & Flotillin-1 partial & custom\\ \hline
NA & 5949 & NA & nr\\ \hline
89806 & 5951 & Translocon-associated protein subunit gamma partial & custom\\ \hline
NA & 5956 & Nucleoside diphosphate kinase-like protein partial & custom\\ \hline
NA & 5963 & hypothetical protein X975 17104 partial & custom\\ \hline
NA & 5968 & Cell cycle control protein 50A partial & custom\\ \hline
NA & 5973 & Casein kinase I isoform epsilon partial & custom\\ \hline
90488 & 5974 & putative ATP-dependent RNA helicase DDX43 partial & custom\\ \hline
NA & 5978 & hypothetical protein X975 01386 partial & custom\\ \hline
NA & 5979 & hypothetical protein X975 02502 partial & custom\\ \hline
90509 & 5980 & tRNA (adenine(58)-N(1))-methyltransferase catalytic subunit TRMT61A partial & custom\\ \hline
NA & 5986 & 40S ribosomal protein S19 partial & custom\\ \hline
90283 & 5987 & Dual specificity protein phosphatase 12 partial & custom\\ \hline
NA & 5988 & Brain-specific angiogenesis inhibitor 1-associated protein 2 partial & custom\\ \hline
NA & 5989 & Sperm-associated antigen 7-like protein partial & custom\\ \hline
89886 & 5992 & Exosome complex component RRP40 partial & custom\\ \hline
NA & 5993 & Alpha-12-mannosyltransferase ALG9 partial & custom\\ \hline
NA & 5994 & ADP-ribosylation factor-like protein 2 partial & custom\\ \hline
NA & 5995 & DNA-directed RNA polymerase III subunit RPC6 partial & custom\\ \hline
NA & 5997 & 40S ribosomal protein S16 partial & custom\\ \hline
NA & 5998 & Golgin subfamily A member 3 partial & custom\\ \hline
NA & 5999 & RNA-binding protein 41 partial & custom\\ \hline
89934 & 6003 & Endothelial differentiation-related factor 1-like protein partial & custom\\ \hline
NA & 6006 & PAXIP1-associated protein 1 partial & custom\\ \hline
NA & 6008 & Cytosolic carboxypeptidase-like protein 5 partial & custom\\ \hline
NA & 6011 & Synembryn-A partial & custom\\ \hline
90521 & 6012 & Tetratricopeptide repeat protein 26 partial & custom\\ \hline
NA & 6016 & hypothetical protein X975 13078 partial & custom\\ \hline
NA & 6019 & hypothetical protein X975 06563 partial & custom\\ \hline
89987 & 6021 & Ubiquitin-like modifier-activating enzyme 5 partial & custom\\ \hline
NA & 6023 & Dolichyl-phosphate beta-glucosyltransferase partial & custom\\ \hline
NA & 6026 & Proteasomal ATPase-associated factor 1 partial & custom\\ \hline
NA & 6032 & putative nuclear transport factor 2 partial & custom\\ \hline
NA & 6035 & TBC1 domain family member 2B partial & custom\\ \hline
NA & 6036 & La-related protein 6 partial & custom\\ \hline
90204 & 6038 & Acyl-CoA synthetase family member 2 mitochondrial partial & custom\\ \hline
NA & 6045 & RNA pseudouridylate synthase domain-containing protein 2 partial & custom\\ \hline
NA & 6049 & Cyclin-dependent kinase 5 partial & custom\\ \hline
NA & 6050 & Sushi von Willebrand factor type A EGF and pentraxin domain-containing protein 1 partial & custom\\ \hline
NA & 6059 & hypothetical protein X975 14693 partial & custom\\ \hline
NA & 6066 & Lysoplasmalogenase-like protein TMEM86A partial & custom\\ \hline
NA & 6070 & hypothetical protein X975 08491 partial & custom\\ \hline
NA & 6075 & Peptidyl-prolyl cis-trans isomerase FKBP65 partial & custom\\ \hline
NA & 6076 & Methyltransferase-like protein 5 partial & custom\\ \hline
NA & 6077 & Poly [ADP-ribose] polymerase 1 partial & custom\\ \hline
NA & 6078 & MAU2 chromatid cohesion factor-like protein partial & custom\\ \hline
NA & 6085 & Nuclear transcription factor Y subunit beta partial & custom\\ \hline
NA & 6087 & WW domain-containing oxidoreductase partial & custom\\ \hline
NA & 6091 & Phosphatidylinositol transfer protein alpha isoform partial & custom\\ \hline
NA & 6092 & U3 small nucleolar ribonucleoprotein IMP4 partial & custom\\ \hline
90348 & 6093 & Retinoblastoma-binding protein 5 partial & custom\\ \hline
NA & 6094 & RING-box protein 2 partial & custom\\ \hline
NA & 6095 & PREDICTED: transmembrane protein 199-like & nr\\ \hline
90091 & 6096 & Syntaxin-18 partial & custom\\ \hline
NA & 6098 & Serine proteinase stubble partial & custom\\ \hline
90161 & 6100 & Peptidyl-prolyl cis-trans isomerase CWC27-like protein partial & custom\\ \hline
NA & 6102 & FGFR1 oncogene partner 2-like protein partial & custom\\ \hline
NA & 6103 & SNARE-associated protein Snapin partial & custom\\ \hline
NA & 6104 & 26S proteasome non-ATPase regulatory subunit 8 partial & custom\\ \hline
NA & 6105 & Coiled-coil domain-containing protein 75 partial & custom\\ \hline
NA & 6106 & UV radiation resistance-associated protein partial & custom\\ \hline
89739 & 6107 & Dehydrogenase/reductase SDR family member 4 partial & custom\\ \hline
NA & 6108 & hypothetical protein X975 22088 partial & custom\\ \hline
NA & 6109 & Gem-associated protein 2 partial & custom\\ \hline
89681 & 6111 & Ribosome biogenesis protein-like protein partial & custom\\ \hline
90187 & 6112 & Transmembrane protein 147 partial & custom\\ \hline
NA & 6113 & Golgin-45 partial & custom\\ \hline
NA & 6120 & Serine/threonine-protein kinase Nek7 partial & custom\\ \hline
NA & 6125 & DNA polymerase eta & nr\\ \hline
NA & 6130 & Evolutionarily conserved signaling intermediate in Toll pathway mitochondrial partial & custom\\ \hline
NA & 6154 & NIF3-like protein 1 partial & custom\\ \hline
NA & 6155 & DNA polymerase delta subunit 2 partial & custom\\ \hline
NA & 6158 & hypothetical protein X975 14586 partial & custom\\ \hline
NA & 6161 & Protein patched partial & custom\\ \hline
NA & 6162 & Embryonic polarity protein dorsal partial & custom\\ \hline
NA & 6164 & Ubiquitin-conjugating enzyme E2 partial & custom\\ \hline
NA & 6165 & 40S ribosomal protein S15 partial & custom\\ \hline
90408 & 6167 & Ubiquitin-fold modifier-conjugating enzyme 1 partial & custom\\ \hline
NA & 6168 & Nuclear pore complex protein Nup160 partial & custom\\ \hline
NA & 6169 & Serine protease HTRA2 mitochondrial partial & custom\\ \hline
NA & 6170 & Tyrosine-protein phosphatase corkscrew partial & custom\\ \hline
NA & 6171 & Exportin-7 partial & custom\\ \hline
NA & 6172 & putative methyltransferase partial & custom\\ \hline
NA & 6173 & A-kinase anchor protein 17A partial & custom\\ \hline
NA & 6175 & Thioredoxin-like protein 4A partial & custom\\ \hline
NA & 6176 & 39S ribosomal protein L11 mitochondrial partial & custom\\ \hline
NA & 6181 & N-acetyltransferase 6 partial & custom\\ \hline
NA & 6190 & putative glutamate--tRNA ligase mitochondrial partial & custom\\ \hline
NA & 6197 & hypothetical protein X975 19445 partial & custom\\ \hline
NA & 6199 & DNA/RNA-binding protein KIN17 partial & custom\\ \hline
NA & 6203 & snRNA-activating protein complex subunit 1 partial & custom\\ \hline
NA & 6207 & Myosin light chain alkali partial & custom\\ \hline
NA & 6213 & hypothetical protein X975 17964 partial & custom\\ \hline
NA & 6215 & Farnesyl pyrophosphate synthase partial & custom\\ \hline
NA & 6220 & Histone deacetylase complex subunit SAP30-like protein partial & custom\\ \hline
NA & 6221 & hypothetical protein X975 11149 partial & custom\\ \hline
NA & 6222 & hypothetical protein X975 12775 partial & custom\\ \hline
NA & 6223 & U3 small nucleolar ribonucleoprotein MPP10 partial & custom\\ \hline
90566 & 6224 & Fatty acid-binding protein partial & custom\\ \hline
NA & 6225 & Ribosomal L1 domain-containing protein 1 partial & custom\\ \hline
NA & 6226 & Rho guanine nucleotide exchange factor 26 partial & custom\\ \hline
NA & 6227 & Aquaporin-9 partial & custom\\ \hline
NA & 6228 & hypothetical protein X975 20306 partial & custom\\ \hline
NA & 6229 & putative succinate dehydrogenase [ubiquinone] cytochrome b small subunit mitochondrial partial & custom\\ \hline
NA & 6233 & Zinc finger protein 430 partial & custom\\ \hline
NA & 6235 & hypothetical protein X975 10533 partial & custom\\ \hline
NA & 6237 & rRNA methyltransferase 1 mitochondrial partial & custom\\ \hline
NA & 6238 & hypothetical protein X975 02062 partial & custom\\ \hline
NA & 6239 & hypothetical protein X975 14941 partial & custom\\ \hline
NA & 6242 & Scavenger mRNA-decapping enzyme DcpS partial & custom\\ \hline
NA & 6243 & TSC22 domain family protein 1 partial & custom\\ \hline
NA & 6244 & hypothetical protein X975 21388 partial & custom\\ \hline
NA & 6245 & RWD domain-containing protein 3 partial & custom\\ \hline
NA & 6247 & WAS protein family-like protein partial & custom\\ \hline
NA & 6248 & hypothetical protein X975 04136 partial & custom\\ \hline
NA & 6249 & Zinc finger C4H2 domain-containing protein partial & custom\\ \hline
90157 & 6251 & 60s ribosomal protein L36 & nr\\ \hline
NA & 6252 & Protein FAM89A partial & custom\\ \hline
NA & 6254 & 40S ribosomal protein S15a partial & custom\\ \hline
NA & 6255 & Ras GTPase-activating protein SynGAP partial & custom\\ \hline
90450 & 6260 & 40S ribosomal protein S23 partial & custom\\ \hline
NA & 6261 & GTP-binding protein SAR1b partial & custom\\ \hline
NA & 6262 & 40S ribosomal protein S11 partial & custom\\ \hline
NA & 6264 & Mediator of RNA polymerase II transcription subunit 28 partial & custom\\ \hline
NA & 6266 & Amiloride-sensitive cation channel 5 partial & custom\\ \hline
NA & 6269 & PREDICTED: protoporhyrinogen oxidase & nr\\ \hline
NA & 6270 & hypothetical protein X975 14454 partial & custom\\ \hline
NA & 6271 & hypothetical protein X975 15250 partial & custom\\ \hline
NA & 6272 & hypothetical protein X975 13709 partial & custom\\ \hline
NA & 6273 & Cysteine-rich with EGF-like domain protein 1 partial & custom\\ \hline
NA & 6275 & U24-ctenitoxin-Pn1a partial & custom\\ \hline
NA & 6277 & hypothetical protein X975 19973 partial & custom\\ \hline
NA & 6278 & putative transcription factor SOX-14 partial & custom\\ \hline
NA & 6282 & Vesicle transport protein USE1 partial & custom\\ \hline
NA & 6284 & Myosin light chain alkali partial & custom\\ \hline
NA & 6286 & Protein lethal(2)essential for life partial & custom\\ \hline
NA & 6288 & Zinc finger protein 385A partial & custom\\ \hline
NA & 6290 & Platelet glycoprotein Ib alpha chain partial & custom\\ \hline
89954 & 6293 & Ubiquitin thioesterase OTUB1 partial & custom\\ \hline
NA & 6301 & WW domain-binding protein 4 partial & custom\\ \hline
NA & 6303 & Nuclear-interacting partner of ALK partial & custom\\ \hline
NA & 6304 & Sulfiredoxin-1 partial & custom\\ \hline
NA & 6305 & Zinc finger CCCH domain-containing protein 3 partial & custom\\ \hline
NA & 6309 & hypothetical protein X975 05641 partial & custom\\ \hline
NA & 6311 & hypothetical protein X975 27251 partial & custom\\ \hline
NA & 6313 & hypothetical protein X975 12832 partial & custom\\ \hline
NA & 6327 & Importin-5 partial & custom\\ \hline
NA & 6334 & Zinc finger CCHC-type and RNA-binding motif-containing protein 1 partial & custom\\ \hline
NA & 6335 & PREDICTED: mediator of RNA polymerase II transcription subunit 31-A-like & nr\\ \hline
NA & 6336 & Alpha-tocopherol transfer protein-like protein partial & custom\\ \hline
NA & 6339 & Vacuolar protein sorting-associated protein 13C partial & custom\\ \hline
NA & 6341 & PREDICTED: RNA-binding protein 7-like & nr\\ \hline
NA & 6345 & hypothetical protein X975 13533 partial & custom\\ \hline
89764 & 6348 & Vesicle-trafficking protein SEC22b partial & custom\\ \hline
NA & 6349 & Nucleoporin NUP53 partial & custom\\ \hline
NA & 6352 & hypothetical protein X975 02024 partial & custom\\ \hline
NA & 6353 & putative dolichol-phosphate mannosyltransferase partial & custom\\ \hline
NA & 6354 & Exosome complex component CSL4 partial & custom\\ \hline
NA & 6355 & 2-methoxy-6-polyprenyl-14-benzoquinol methylase mitochondrial partial & custom\\ \hline
NA & 6356 & Protein DGCR6 partial & custom\\ \hline
89986 & 6365 & AP-2 complex subunit sigma partial & custom\\ \hline
NA & 6367 & Mucosa-associated lymphoid tissue lymphoma translocation protein 1-like protein partial & custom\\ \hline
NA & 6368 & Fibroblast growth factor receptor-like 1 partial & custom\\ \hline
90636 & 6373 & Protein AATF partial & custom\\ \hline
NA & 6378 & Eukaryotic translation initiation factor 6 partial & custom\\ \hline
NA & 6379 & GDP-fucose protein O-fucosyltransferase 2 partial & custom\\ \hline
NA & 6381 & hypothetical protein X975 02449 partial & custom\\ \hline
NA & 6395 & Dehydrogenase/reductase SDR family member on chromosome X partial & custom\\ \hline
NA & 6396 & G-protein coupled receptor moody partial & custom\\ \hline
NA & 6402 & 40S ribosomal protein S20 partial & custom\\ \hline
90373 & 6403 & hypothetical protein X975 14484 partial & custom\\ \hline
NA & 6404 & Glutamate-gated chloride channel partial & custom\\ \hline
NA & 6406 & NudC domain-containing protein 2 partial & custom\\ \hline
NA & 6407 & Motile sperm domain-containing protein 1 partial & custom\\ \hline
NA & 6408 & Heat shock protein 14 partial & custom\\ \hline
90494 & 6409 & Methyltransferase-like protein 6 partial & custom\\ \hline
NA & 6410 & PREDICTED: phosphatidylinositol-glycan biosynthesis class W protein-like & nr\\ \hline
NA & 6414 & DNA primase small subunit partial & custom\\ \hline
NA & 6415 & tRNA (guanine-N(7)-)-methyltransferase partial & custom\\ \hline
NA & 6416 & F-box only protein 3 partial & custom\\ \hline
NA & 6417 & Gamma-tubulin complex component 4 partial & custom\\ \hline
NA & 6418 & Polyamine-modulated factor 1 partial & custom\\ \hline
NA & 6419 & Tectonin beta-propeller repeat-containing protein 2 partial & custom\\ \hline
90463 & 6421 & Proteasome subunit beta type-1 partial & custom\\ \hline
NA & 6423 & Retrograde Golgi transport protein RGP1-like protein partial & custom\\ \hline
NA & 6424 & Protein Njmu-R1 partial & custom\\ \hline
NA & 6425 & hypothetical protein X975 26411 partial & custom\\ \hline
NA & 6426 & DNA damage-regulated autophagy modulator protein 2 partial & custom\\ \hline
NA & 6427 & Phosphatidylinositol glycan anchor biosynthesis class U protein partial & custom\\ \hline
NA & 6428 & hypothetical protein X975 14872 partial & custom\\ \hline
NA & 6431 & NF-kappa-B-repressing factor partial & custom\\ \hline
NA & 6434 & hypothetical protein X975 07077 partial & custom\\ \hline
NA & 6435 & CDGSH iron-sulfur domain-containing protein 3 mitochondrial partial & custom\\ \hline
NA & 6437 & hypothetical protein X975 10237 partial & custom\\ \hline
NA & 6441 & NA & nr\\ \hline
NA & 6442 & 28S ribosomal protein S28 mitochondrial partial & custom\\ \hline
NA & 6445 & Mitochondrial uncoupling protein 4 partial & custom\\ \hline
NA & 6447 & hypothetical protein X975 00727 partial & custom\\ \hline
NA & 6448 & Mitochondrial chaperone BCS1 partial & custom\\ \hline
NA & 6449 & Chondroitin proteoglycan 2 partial & custom\\ \hline
NA & 6451 & Tat-linked quality control protein TatD partial & custom\\ \hline
NA & 6454 & hypothetical protein X975 24868 partial & custom\\ \hline
NA & 6472 & Peptidyl-prolyl cis-trans isomerase-like 4 partial & custom\\ \hline
NA & 6473 & PREDICTED: serine beta-lactamase-like protain LACTB, mitochondrial & nr\\ \hline
NA & 6477 & Pyridine nucleotide-disulfide oxidoreductase domain-containing protein 1 partial & custom\\ \hline
NA & 6481 & hypothetical protein X975 13749 partial & custom\\ \hline
NA & 6485 & Solute carrier family 10 member 6 partial & custom\\ \hline
NA & 6487 & Enolase-phosphatase E1 partial & custom\\ \hline
NA & 6488 & Cyclin-dependent kinase 12 partial & custom\\ \hline
NA & 6491 & Torsin-1A-interacting protein 1 partial & custom\\ \hline
NA & 6492 & Dystrophin-like protein 1 partial & custom\\ \hline
NA & 6498 & Leucine-rich repeat-containing protein 4B partial & custom\\ \hline
NA & 6499 & hypothetical protein X975 20564 partial & custom\\ \hline
NA & 6503 & Ketosamine-3-kinase partial & custom\\ \hline
NA & 6504 & Nucleoporin GLE1 partial & custom\\ \hline
NA & 6505 & hypothetical protein X975 25741 partial & custom\\ \hline
90028 & 6506 & putative small nuclear ribonucleoprotein Sm D1 partial & custom\\ \hline
NA & 6507 & Protein retinal degeneration B partial & custom\\ \hline
90186 & 6510 & Transmembrane protein 208 partial & custom\\ \hline
NA & 6512 & Protein FAM160B1 partial & custom\\ \hline
NA & 6513 & SOSS complex subunit B1 partial & custom\\ \hline
NA & 6514 & Proline-rich protein PRCC partial & custom\\ \hline
90326 & 6518 & Pre-mRNA-splicing factor 38B partial & custom\\ \hline
NA & 6519 & Mesoderm induction early response protein 3 partial & custom\\ \hline
NA & 6523 & Protocadherin Fat 1 partial & custom\\ \hline
NA & 6524 & Phosphatidate phosphatase PPAPDC1B partial & custom\\ \hline
NA & 6525 & Gamma-secretase subunit PEN-2 partial & custom\\ \hline
NA & 6526 & ADP-ribosylation factor-like protein 4A partial & custom\\ \hline
NA & 6527 & GTP-binding protein 5 partial & custom\\ \hline
89776 & 6534 & PREDICTED: COX assembly mitochondrial protein homolog & nr\\ \hline
90432 & 6543 & Glutamate-rich WD repeat-containing protein 1 partial & custom\\ \hline
NA & 6545 & Cation transport regulator-like protein 2 partial & custom\\ \hline
NA & 6546 & hypothetical protein X975 25744 partial & custom\\ \hline
NA & 6549 & hypothetical protein X975 26200 partial & custom\\ \hline
NA & 6551 & E3 ubiquitin-protein ligase parkin partial & custom\\ \hline
NA & 6553 & Beta-14-mannosyl-glycoprotein 4-beta-N-acetylglucosaminyltransferase partial & custom\\ \hline
89795 & 6554 & CAP-Gly domain-containing linker protein 1 partial & custom\\ \hline
NA & 6555 & Coiled-coil domain-containing protein 130-like protein partial & custom\\ \hline
NA & 6556 & SPATS2-like protein partial & custom\\ \hline
NA & 6558 & Transmembrane protein 115 partial & custom\\ \hline
NA & 6559 & Junction-mediating and -regulatory protein partial & custom\\ \hline
NA & 6560 & hypothetical protein X975 26046 partial & custom\\ \hline
NA & 6561 & Dual specificity protein phosphatase 19 partial & custom\\ \hline
90305 & 6562 & Protein mago nashi-like protein partial & custom\\ \hline
NA & 6563 & Loss of heterozygosity 12 chromosomal region 1 protein-like protein partial & custom\\ \hline
NA & 6564 & Clotting factor B partial & custom\\ \hline
NA & 6565 & Nucleolar protein 14 partial & custom\\ \hline
90114 & 6566 & Histone-binding protein N1/N2 partial & custom\\ \hline
90206 & 6567 & 60S ribosomal protein L15 partial & custom\\ \hline
NA & 6568 & Proteasome assembly chaperone 2 partial & custom\\ \hline
NA & 6569 & hypothetical protein X975 07522 partial & custom\\ \hline
NA & 6570 & Unhealthy ribosome biogenesis protein 2-like protein partial & custom\\ \hline
NA & 6572 & hypothetical protein X975 09911 partial & custom\\ \hline
NA & 6575 & Condensin-2 complex subunit H2 partial & custom\\ \hline
NA & 6576 & MIP18 family protein partial & custom\\ \hline
90464 & 6577 & Mitochondrial fission 1 protein partial & custom\\ \hline
NA & 6584 & 3-hydroxyacyl-CoA dehydrogenase type-2 partial & custom\\ \hline
NA & 6587 & Succinate dehydrogenase cytochrome b560 subunit mitochondrial partial & custom\\ \hline
NA & 6588 & Malignant T-cell-amplified sequence 1 partial & custom\\ \hline
NA & 6589 & Coiled-coil domain-containing protein 86 partial & custom\\ \hline
NA & 6590 & PREDICTED: ATP-dependent (S)-NAD(P)H-hydrate dehydratase-like & nr\\ \hline
NA & 6594 & NHP2-like protein 1 partial & custom\\ \hline
NA & 6596 & Transmembrane protein 85 partial & custom\\ \hline
NA & 6597 & hypothetical protein X975 27140 partial & custom\\ \hline
NA & 6603 & Signal peptidase complex catalytic subunit SEC11C partial & custom\\ \hline
89655 & 6607 & 28S ribosomal protein S24 mitochondrial partial & custom\\ \hline
NA & 6608 & hypothetical protein X975 15788 partial & custom\\ \hline
NA & 6615 & hypothetical protein X975 18876 partial & custom\\ \hline
NA & 6616 & PREDICTED: ER membrane protein complex subunit 10-like isoform & nr\\ \hline
NA & 6617 & Eukaryotic translation initiation factor 3 subunit F partial & custom\\ \hline
NA & 6623 & Manganese-dependent ADP-ribose/CDP-alcohol diphosphatase partial & custom\\ \hline
NA & 6624 & Chloride channel protein 2 partial & custom\\ \hline
NA & 6625 & hypothetical protein X975 22119 partial & custom\\ \hline
NA & 6630 & WD repeat-containing protein 26 partial & custom\\ \hline
NA & 6631 & Ras guanyl-releasing protein 3 partial & custom\\ \hline
NA & 6632 & G1/S-specific cyclin-D3 partial & custom\\ \hline
NA & 6635 & Pyridoxal kinase partial & custom\\ \hline
89881 & 6636 & Phosphoglycolate phosphatase partial & custom\\ \hline
NA & 6637 & Graves disease carrier protein partial & custom\\ \hline
NA & 6642 & GTP:AMP phosphotransferase mitochondrial partial & custom\\ \hline
NA & 6643 & Peptidase inhibitor 16 partial & custom\\ \hline
NA & 6644 & Ubiquilin-1 partial & custom\\ \hline
NA & 6646 & Multidrug resistance-associated protein 1 partial & custom\\ \hline
NA & 6651 & Ras-like protein 2 partial & custom\\ \hline
89915 & 6654 & Mitochondrial import receptor subunit TOM40-like protein partial & custom\\ \hline
NA & 6657 & V-type proton ATPase proteolipid subunit partial & custom\\ \hline
NA & 6664 & Adapter molecule Crk partial & custom\\ \hline
NA & 6665 & hypothetical protein X975 11149 partial & custom\\ \hline
NA & 6666 & Filamentous hemagglutinin partial & custom\\ \hline
NA & 6667 & Mitochondrial import receptor subunit TOM20-like protein partial & custom\\ \hline
NA & 6671 & Sulfotransferase family cytosolic 1B member 1 partial & custom\\ \hline
NA & 6673 & Heme-binding protein 1 partial & custom\\ \hline
NA & 6674 & DNA repair protein complementing XP-C cells-like protein partial & custom\\ \hline
NA & 6675 & Protein FAM76A partial & custom\\ \hline
NA & 6677 & Serine/threonine-protein phosphatase 4 regulatory subunit 2 partial & custom\\ \hline
NA & 6684 & Retinol dehydrogenase 14 partial & custom\\ \hline
NA & 6688 & Lysosomal-associated transmembrane protein 4A partial & custom\\ \hline
NA & 6693 & Zinc finger MYND domain-containing protein 19 partial & custom\\ \hline
NA & 6698 & Activin receptor type-2B partial & custom\\ \hline
NA & 6699 & Neurogenic locus notch-like protein 2 partial & custom\\ \hline
NA & 6700 & Adenylate kinase isoenzyme 6 partial & custom\\ \hline
NA & 6701 & NADH dehydrogenase [ubiquinone] iron-sulfur protein 3 mitochondrial partial & custom\\ \hline
NA & 6703 & hypothetical protein X975 06736 partial & custom\\ \hline
NA & 6706 & Wilms tumor protein 1-interacting protein-like protein partial & custom\\ \hline
NA & 6707 & Transcription factor MafK partial & custom\\ \hline
NA & 6708 & NADH dehydrogenase [ubiquinone] 1 beta subcomplex subunit 9 partial & custom\\ \hline
NA & 6709 & Alpha N-terminal protein methyltransferase 1A-B partial & custom\\ \hline
NA & 6712 & PREDICTED: vesicle transport protein SEC20-like & nr\\ \hline
NA & 6713 & Mitochondrial import inner membrane translocase subunit Tim17-B partial & custom\\ \hline
NA & 6715 & SH3 domain-binding glutamic acid-rich protein-like protein partial & custom\\ \hline
NA & 6717 & Rac GTPase-activating protein 1 partial & custom\\ \hline
NA & 6718 & E3 ubiquitin-protein ligase RNF25 partial & custom\\ \hline
NA & 6720 & putative RNA exonuclease NEF-sp partial & custom\\ \hline
90256 & 6722 & Ras-related protein Rab-11B partial & custom\\ \hline
90490 & 6727 & DNA-directed RNA polymerases I and III subunit RPAC1 partial & custom\\ \hline
NA & 6739 & Calcitonin receptor & nr\\ \hline
NA & 6753 & Pre-mRNA-splicing factor 38A partial & custom\\ \hline
NA & 6761 & Platelet-activating factor acetylhydrolase IB subunit gamma partial & custom\\ \hline
NA & 6764 & Survival motor neuron protein partial & custom\\ \hline
90549 & 6779 & PREDICTED: microspherule protein 1-like & nr\\ \hline
NA & 6781 & Sel1 repeat-containing protein 1-like protein partial & custom\\ \hline
NA & 6782 & hypothetical protein X975 09721 partial & custom\\ \hline
NA & 6786 & Kielin/chordin-like protein partial & custom\\ \hline
NA & 6788 & 6-phosphogluconolactonase partial & custom\\ \hline
NA & 6792 & Abhydrolase domain-containing protein 11 partial & custom\\ \hline
NA & 6793 & Nuclear pore complex protein Nup85 partial & custom\\ \hline
NA & 6800 & 60S ribosome subunit biogenesis protein NIP7-like protein partial & custom\\ \hline
89763 & 6804 & hypothetical protein X975 18371 partial & custom\\ \hline
NA & 6805 & Ragulator complex protein LAMTOR1 partial & custom\\ \hline
90232 & 6806 & 40S ribosomal protein S24 partial & custom\\ \hline
90013 & 6807 & Cytochrome c oxidase subunit 5A mitochondrial partial & custom\\ \hline
89860 & 6808 & 60S ribosomal protein L6 partial & custom\\ \hline
NA & 6809 & Ras and EF-hand domain-containing protein partial & custom\\ \hline
NA & 6810 & Actin-related protein 2/3 complex subunit 4 partial & custom\\ \hline
NA & 6811 & Decaprenyl-diphosphate synthase subunit 2 partial & custom\\ \hline
NA & 6812 & Peptidyl-prolyl cis-trans isomerase-like 1 partial & custom\\ \hline
NA & 6813 & hypothetical protein X975 19754 partial & custom\\ \hline
NA & 6816 & General transcription factor IIH subunit 3 partial & custom\\ \hline
NA & 6817 & putative 39S ribosomal protein L23 mitochondrial partial & custom\\ \hline
NA & 6818 & 39S ribosomal protein L13 mitochondrial partial & custom\\ \hline
NA & 6819 & Nucleolar protein 6 partial & custom\\ \hline
90331 & 6821 & Abhydrolase domain-containing protein partial & custom\\ \hline
NA & 6822 & Stromal cell-derived factor 2 partial & custom\\ \hline
89855 & 6823 & Serine/threonine-protein phosphatase 4 catalytic subunit partial & custom\\ \hline
NA & 6826 & RNA-binding protein with serine-rich domain 1-B partial & custom\\ \hline
NA & 6827 & Sepiapterin reductase partial & custom\\ \hline
NA & 6829 & U3 small nucleolar RNA-associated protein 14-like protein partial & custom\\ \hline
NA & 6831 & hypothetical protein X975 11695 partial & custom\\ \hline
89852 & 6842 & Voltage-dependent anion-selective channel protein 2 partial & custom\\ \hline
NA & 6843 & PREDICTED: axin-1-like & nr\\ \hline
NA & 6844 & rRNA-processing protein FCF1-like protein partial & custom\\ \hline
NA & 6863 & Tumor suppressor p53-binding protein 1 partial & custom\\ \hline
NA & 6870 & NA & nr\\ \hline
NA & 6871 & Prefoldin subunit 5 partial & custom\\ \hline
NA & 6872 & Methyltransferase-like protein 9 partial & custom\\ \hline
90056 & 6873 & putative RNA-binding protein EIF1AD partial & custom\\ \hline
NA & 6874 & Ribonuclease H1 partial & custom\\ \hline
NA & 6875 & DNA-directed RNA polymerase III subunit RPC4 partial & custom\\ \hline
NA & 6876 & Glucocorticoid-induced transcript 1 protein partial & custom\\ \hline
NA & 6877 & NA & nr\\ \hline
NA & 6878 & Anaphase-promoting complex subunit 1 partial & custom\\ \hline
NA & 6879 & HEAT repeat-containing protein 2 partial & custom\\ \hline
NA & 6880 & DNA-directed RNA polymerase II subunit RPB3 partial & custom\\ \hline
NA & 6882 & Zinc finger protein 850 partial & custom\\ \hline
NA & 6883 & Pre-mRNA-splicing factor ISY1-like protein partial & custom\\ \hline
NA & 6884 & hypothetical protein X975 24266 partial & custom\\ \hline
NA & 6885 & Iron-sulfur cluster co-chaperone protein HscB mitochondrial partial & custom\\ \hline
NA & 6886 & Laminin subunit alpha-2 partial & custom\\ \hline
90150 & 6888 & Glyceraldehyde-3-phosphate dehydrogenase partial & custom\\ \hline
NA & 6889 & 60S acidic ribosomal protein P2 partial & custom\\ \hline
NA & 6890 & Proteasome subunit beta type-6 partial & custom\\ \hline
NA & 6891 & Protein translation factor SUI1-like protein partial & custom\\ \hline
NA & 6892 & hypothetical protein X975 04391 partial & custom\\ \hline
NA & 6893 & 40S ribosomal protein S10b partial & custom\\ \hline
89760 & 6894 & 60S ribosomal protein L31 partial & custom\\ \hline
90031 & 6895 & 60S ribosomal protein L7 partial & custom\\ \hline
89731 & 6896 & 60S ribosomal protein L30 partial & custom\\ \hline
90264 & 6897 & 60S ribosomal protein L12 partial & custom\\ \hline
NA & 6898 & Ras-related protein Rap-1b partial & custom\\ \hline
NA & 6899 & Ferritin spleen middle subunit partial & custom\\ \hline
90110 & 6900 & Ras-related protein Rab-14 partial & custom\\ \hline
NA & 6901 & Midasin partial & custom\\ \hline
90214 & 6902 & General transcription factor IIH subunit 1 partial & custom\\ \hline
NA & 6904 & DDB1- and CUL4-associated factor 5 partial & custom\\ \hline
90237 & 6905 & Myosin-2 essential light chain partial & custom\\ \hline
NA & 6906 & Cancer-related nucleoside-triphosphatase-like protein partial & custom\\ \hline
NA & 6908 & Intraflagellar transport protein 57-like protein partial & custom\\ \hline
NA & 6909 & hypothetical protein X975 12428 partial & custom\\ \hline
NA & 6910 & GPI ethanolamine phosphate transferase 1 partial & custom\\ \hline
NA & 6911 & General transcription factor IIH subunit 4 partial & custom\\ \hline
NA & 6919 & hypothetical protein X975 17561 partial & custom\\ \hline
NA & 6922 & Isobutyryl-CoA dehydrogenase mitochondrial partial & custom\\ \hline
NA & 6933 & Dimethyladenosine transferase 2 mitochondrial partial & custom\\ \hline
NA & 6939 & 39S ribosomal protein L55 mitochondrial partial & custom\\ \hline
89989 & 6942 & Tafazzin partial & custom\\ \hline
NA & 6949 & Protein SREK1IP1 partial & custom\\ \hline
NA & 6951 & Ribonuclease P protein subunit p14 partial & custom\\ \hline
NA & 6955 & Presqualene diphosphate phosphatase partial & custom\\ \hline
NA & 6956 & hypothetical protein X975 01203 partial & custom\\ \hline
NA & 6957 & putative tRNA (uracil-O(2)-)-methyltransferase partial & custom\\ \hline
NA & 6958 & L-cystatin partial & custom\\ \hline
NA & 6959 & hypothetical protein X975 24714 partial & custom\\ \hline
90526 & 6960 & Hypothetical protein phosphatase 2C T23F11.1 partial & custom\\ \hline
90189 & 6961 & Mediator of RNA polymerase II transcription subunit 7 partial & custom\\ \hline
NA & 6962 & Protein pangolin isoforms A/H/I partial & custom\\ \hline
NA & 6964 & Cytochrome b-c1 complex subunit 7 partial & custom\\ \hline
NA & 6967 & Golgi SNAP receptor complex member 2 partial & custom\\ \hline
NA & 6968 & Potassium channel subfamily K member 6 partial & custom\\ \hline
89817 & 6969 & Cytochrome c oxidase subunit 6A1 mitochondrial partial & custom\\ \hline
NA & 6976 & Leucine-rich repeat and fibronectin type-III domain-containing protein 4 partial & custom\\ \hline
NA & 6977 & Tetratricopeptide repeat protein 31 partial & custom\\ \hline
NA & 6978 & putative methyltransferase-like protein 15 partial & custom\\ \hline
NA & 6979 & Protein toll partial & custom\\ \hline
NA & 6986 & Nitrogen permease regulator 2-like protein partial & custom\\ \hline
NA & 6989 & PREDICTED: NHL repeat-containing protein 2 & nr\\ \hline
NA & 6991 & PREDICTED: UDP-xylose and UDP-N-acetylglucosamine transporter & nr\\ \hline
NA & 6993 & Sugar transporter SWEET1 partial & custom\\ \hline
NA & 6999 & Peptidyl-prolyl cis-trans isomerase E partial & custom\\ \hline
NA & 7007 & hypothetical protein X975 12423 partial & custom\\ \hline
NA & 7009 & Protoheme IX farnesyltransferase mitochondrial partial & custom\\ \hline
NA & 7010 & Arf-GAP domain and FG repeat-containing protein 2 partial & custom\\ \hline
NA & 7015 & Protein cappuccino-like protein partial & custom\\ \hline
NA & 7016 & Soluble guanylate cyclase 88E partial & custom\\ \hline
NA & 7017 & Chondroitin proteoglycan-2 partial & custom\\ \hline
NA & 7019 & hypothetical protein X975 14780 partial & custom\\ \hline
NA & 7023 & NADH dehydrogenase [ubiquinone] 1 beta subcomplex subunit 11 mitochondrial partial & custom\\ \hline
NA & 7024 & Epidermal retinol dehydrogenase 2 partial & custom\\ \hline
NA & 7027 & Kalirin partial & custom\\ \hline
90324 & 7032 & Ubiquinone biosynthesis protein COQ7-like protein partial & custom\\ \hline
NA & 7033 & Phospholipase A2 partial & custom\\ \hline
NA & 7044 & Src kinase-associated phosphoprotein 2 partial & custom\\ \hline
NA & 7053 & Cysteine-rich secretory protein 2 partial & custom\\ \hline
NA & 7064 & PREDICTED: uncharacterized protein LOC106466561 & nr\\ \hline
NA & 7073 & Partitioning defective 3-like protein partial & custom\\ \hline
NA & 7074 & DNA-(apurinic or apyrimidinic site) lyase 2 partial & custom\\ \hline
NA & 7082 & Leucine carboxyl methyltransferase 2 partial & custom\\ \hline
NA & 7083 & Acylphosphatase-2 partial & custom\\ \hline
NA & 7084 & G2/mitotic-specific cyclin-B partial & custom\\ \hline
NA & 7085 & Ubiquitin-related modifier 1-like protein partial & custom\\ \hline
NA & 7087 & U3 small nucleolar RNA-associated protein 18-like protein partial & custom\\ \hline
NA & 7088 & Dual specificity protein phosphatase 3 partial & custom\\ \hline
NA & 7089 & DNA-directed RNA polymerase II subunit RPB9 partial & custom\\ \hline
NA & 7094 & 39S ribosomal protein L35 mitochondrial partial & custom\\ \hline
NA & 7095 & NADH dehydrogenase [ubiquinone] 1 subunit C2 partial & custom\\ \hline
NA & 7097 & Negative elongation factor E partial & custom\\ \hline
NA & 7098 & Cation-dependent mannose-6-phosphate receptor partial & custom\\ \hline
NA & 7100 & Pecanex-like protein 3 partial & custom\\ \hline
NA & 7102 & D-tyrosyl-tRNA(Tyr) deacylase 1 partial & custom\\ \hline
NA & 7103 & putative polyprenol reductase partial & custom\\ \hline
NA & 7112 & Ubiquitin-conjugating enzyme E2 J1 partial & custom\\ \hline
NA & 7113 & Transmembrane protein 19 partial & custom\\ \hline
NA & 7122 & NA & nr\\ \hline
NA & 7128 & hypothetical protein X975 14148 partial & custom\\ \hline
NA & 7130 & hypothetical protein X975 11730 partial & custom\\ \hline
NA & 7133 & Upstream activation factor subunit spp27 partial & custom\\ \hline
NA & 7146 & hypothetical protein X975 11405 partial & custom\\ \hline
NA & 7150 & hypothetical protein X975 14820 partial & custom\\ \hline
NA & 7162 & 39S ribosomal protein L39 mitochondrial partial & custom\\ \hline
NA & 7165 & Histone H2B.3 partial & custom\\ \hline
90213 & 7167 & Ras-related protein Rab-20 partial & custom\\ \hline
NA & 7170 & CUE domain-containing protein 1 partial & custom\\ \hline
NA & 7173 & Nucleoporin SEH1 partial & custom\\ \hline
NA & 7175 & Uridine diphosphate glucose pyrophosphatase partial & custom\\ \hline
NA & 7176 & Solute carrier family 22 member 1 partial & custom\\ \hline
NA & 7177 & CBP80/20-dependent translation initiation factor partial & custom\\ \hline
NA & 7179 & Gamma-glutamylaminecyclotransferase partial & custom\\ \hline
NA & 7181 & Solute carrier family 2 facilitated glucose transporter member 12 partial & custom\\ \hline
NA & 7189 & Cysteine-rich with EGF-like domain protein 1 partial & custom\\ \hline
NA & 7193 & Thymidine kinase cytosolic partial & custom\\ \hline
NA & 7195 & Acyl-CoA-binding domain-containing protein 5 partial & custom\\ \hline
NA & 7197 & hypothetical protein X975 23170 partial & custom\\ \hline
NA & 7198 & Melanoma-associated antigen D2 partial & custom\\ \hline
90551 & 7204 & hypothetical protein X975 12812 partial & custom\\ \hline
NA & 7206 & hypothetical protein X975 23192 partial & custom\\ \hline
NA & 7207 & Ubiquinone biosynthesis protein COQ9 mitochondrial partial & custom\\ \hline
NA & 7214 & DTW domain-containing protein 1 & nr\\ \hline
NA & 7216 & Diphosphomevalonate decarboxylase partial & custom\\ \hline
NA & 7221 & Cyclin-G-associated kinase partial & custom\\ \hline
NA & 7226 & RNA (guanine-9-)-methyltransferase domain-containing protein 2 partial & custom\\ \hline
NA & 7228 & RNA pseudouridylate synthase domain-containing protein 4 partial & custom\\ \hline
NA & 7230 & Targeting protein for Xklp2 partial & custom\\ \hline
NA & 7237 & Selenocysteine insertion sequence-binding protein 2-like protein partial & custom\\ \hline
NA & 7247 & Arf-GAP with SH3 domain ANK repeat and PH domain-containing protein 1 partial & custom\\ \hline
NA & 7248 & Protein inturned partial & custom\\ \hline
NA & 7253 & PREDICTED: DNA-directed RNA polymerases I and III subunit RPAC2-like & nr\\ \hline
NA & 7257 & L-azetidine-2-carboxylic acid acetyltransferase partial & custom\\ \hline
NA & 7258 & PREDICTED: intraflaellar transport protein 43 homolog A-like & nr\\ \hline
NA & 7259 & Proteasome assembly chaperone 3 partial & custom\\ \hline
NA & 7260 & conserved hypothetical protein & nr\\ \hline
NA & 7261 & Lysyl oxidase-like protein partial & custom\\ \hline
NA & 7262 & Protein pellino partial & custom\\ \hline
NA & 7264 & Coilin partial & custom\\ \hline
89866 & 7268 & DNA repair protein RAD51-like protein partial & custom\\ \hline
NA & 7273 & DNA-directed RNA polymerase III subunit RPC8 partial & custom\\ \hline
NA & 7277 & hypothetical protein X975 17113 partial & custom\\ \hline
NA & 7278 & SUN domain-containing protein 1 partial & custom\\ \hline
NA & 7284 & hypothetical protein X975 23741 partial & custom\\ \hline
NA & 7285 & PREDICTED: protein expanded-like & nr\\ \hline
NA & 7289 & Ceramide glucosyltransferase partial & custom\\ \hline
NA & 7292 & Peroxisome biogenesis factor 10 partial & custom\\ \hline
NA & 7294 & Pre-mRNA cleavage complex 2 protein Pcf11 partial & custom\\ \hline
NA & 7295 & Histone H2A.V partial & custom\\ \hline
NA & 7296 & NA & nr\\ \hline
NA & 7297 & hypothetical protein X975 20039 partial & custom\\ \hline
NA & 7298 & NA & nr\\ \hline
NA & 7299 & Mitotic spindle-associated MMXD complex subunit MIP18 partial & custom\\ \hline
NA & 7301 & 28S ribosomal protein S10 mitochondrial partial & custom\\ \hline
NA & 7302 & FtsJ methyltransferase domain-containing protein 1 partial & custom\\ \hline
NA & 7303 & Tight junction-associated protein 1 partial & custom\\ \hline
NA & 7305 & CpG-binding protein partial & custom\\ \hline
NA & 7306 & NA & nr\\ \hline
NA & 7309 & 28S ribosomal protein S6 mitochondrial partial & custom\\ \hline
NA & 7322 & Zinc finger protein 830 partial & custom\\ \hline
NA & 7323 & Protein SGT1 partial & custom\\ \hline
NA & 7324 & hypothetical protein X975 19984 partial & custom\\ \hline
NA & 7325 & RNA-binding protein 42 partial & custom\\ \hline
NA & 7326 & Unconventional myosin-XVIIIa partial & custom\\ \hline
NA & 7328 & Thioredoxin domain-containing protein partial & custom\\ \hline
NA & 7330 & Coiled-coil domain-containing protein 85C partial & custom\\ \hline
NA & 7331 & Protein JTB partial & custom\\ \hline
NA & 7332 & putative Ras-related protein Rab-33 partial & custom\\ \hline
NA & 7334 & Protein C10 partial & custom\\ \hline
NA & 7335 & Zinc finger CCHC domain-containing protein 10 partial & custom\\ \hline
NA & 7340 & Autism susceptibility 2 protein partial & custom\\ \hline
NA & 7342 & Protease-associated domain-containing protein 1 partial & custom\\ \hline
90074 & 7343 & Kinesin-like protein KIF21A partial & custom\\ \hline
NA & 7344 & DNA polymerase beta partial & custom\\ \hline
NA & 7345 & Protein VAC14-like protein partial & custom\\ \hline
NA & 7350 & Gem-associated protein 6 partial & custom\\ \hline
NA & 7358 & Protein TSSC4 partial & custom\\ \hline
NA & 7359 & THAP domain-containing protein 6 partial & custom\\ \hline
NA & 7360 & TATA box-binding protein-associated factor RNA polymerase I subunit C partial & custom\\ \hline
NA & 7365 & Protein arginine N-methyltransferase 1 partial & custom\\ \hline
NA & 7366 & Serine/threonine-protein kinase 19 partial & custom\\ \hline
NA & 7367 & hypothetical protein X975 15305 partial & custom\\ \hline
89793 & 7368 & 39S ribosomal protein L4 mitochondrial partial & custom\\ \hline
NA & 7371 & Coactosin-like protein partial & custom\\ \hline
NA & 7372 & Protein FAM18B1 partial & custom\\ \hline
NA & 7377 & BET1-like protein partial & custom\\ \hline
NA & 7378 & Peptidyl-prolyl cis-trans isomerase NIMA-interacting 1 partial & custom\\ \hline
NA & 7379 & Polycomb group RING finger protein 3 partial & custom\\ \hline
NA & 7380 & Protein patched partial & custom\\ \hline
90033 & 7382 & hypothetical protein X975 26265 partial & custom\\ \hline
90356 & 7385 & Dihydroorotate dehydrogenase (quinone) mitochondrial partial & custom\\ \hline
NA & 7386 & Zinc finger RAD18 domain-containing protein partial & custom\\ \hline
NA & 7388 & hypothetical protein X975 03076 partial & custom\\ \hline
NA & 7392 & PREDICTED: uncharacterized protein LOC106465114 & nr\\ \hline
NA & 7393 & UbiA prenyltransferase domain-containing protein 1-like protein partial & custom\\ \hline
NA & 7411 & Voltage-gated hydrogen channel 1 partial & custom\\ \hline
NA & 7413 & TM2 domain-containing protein partial & custom\\ \hline
NA & 7418 & hypothetical protein X975 01283 partial & custom\\ \hline
NA & 7427 & Delta(35)-Delta(24)-dienoyl-CoA isomerase mitochondrial partial & custom\\ \hline
NA & 7435 & Golgi pH regulator partial & custom\\ \hline
NA & 7436 & D-dopachrome decarboxylase-A partial & custom\\ \hline
NA & 7442 & Transient receptor hypothetical cation channel subfamily M member 6 partial & custom\\ \hline
NA & 7443 & Nucleolar protein 12 partial & custom\\ \hline
NA & 7444 & FERM RhoGEF and pleckstrin domain-containing protein 2 partial & custom\\ \hline
NA & 7445 & hypothetical protein X975 05858 partial & custom\\ \hline
NA & 7447 & Metallo-beta-lactamase domain-containing protein 1 partial & custom\\ \hline
89648 & 7448 & 60S ribosomal protein L21 partial & custom\\ \hline
NA & 7449 & L-fucose kinase partial & custom\\ \hline
NA & 7450 & WD repeat SAM and U-box domain-containing protein 1 partial & custom\\ \hline
NA & 7455 & hypothetical protein X975 24529 partial & custom\\ \hline
NA & 7456 & putative dimethyladenosine transferase partial & custom\\ \hline
NA & 7458 & Hermansky-Pudlak syndrome 1 protein partial & custom\\ \hline
NA & 7462 & RPA-interacting protein A partial & custom\\ \hline
NA & 7464 & Hemicentin-1 partial & custom\\ \hline
NA & 7466 & MRG-binding protein partial & custom\\ \hline
NA & 7467 & hypothetical protein X975 14363 partial & custom\\ \hline
NA & 7469 & Sentrin-specific protease 8 partial & custom\\ \hline
NA & 7475 & Caseinolytic peptidase B protein-like protein partial & custom\\ \hline
NA & 7476 & Caseinolytic peptidase B protein-like protein partial & custom\\ \hline
NA & 7477 & PHD and RING finger domain-containing protein 1 partial & custom\\ \hline
90628 & 7478 & Calcium channel flower partial & custom\\ \hline
NA & 7490 & NA & nr\\ \hline
90527 & 7499 & Serine/threonine-protein phosphatase 5 partial & custom\\ \hline
NA & 7505 & cGMP-specific 3'5'-cyclic phosphodiesterase partial & custom\\ \hline
NA & 7512 & Heme-binding protein 1 partial & custom\\ \hline
NA & 7514 & hypothetical protein X975 11974 partial & custom\\ \hline
NA & 7522 & Mpv17-like protein 2 partial & custom\\ \hline
NA & 7535 & 2'5'-phosphodiesterase 12 partial & custom\\ \hline
NA & 7541 & hypothetical protein X975 23765 partial & custom\\ \hline
NA & 7547 & Unhealthy ribosome biogenesis protein 2-like protein partial & custom\\ \hline
NA & 7549 & Transcription initiation factor TFIID subunit 1 partial & custom\\ \hline
NA & 7551 & putative nuclear hormone receptor HR38 partial & custom\\ \hline
NA & 7554 & putative lysine-specific demethylase 4B partial & custom\\ \hline
NA & 7568 & Lysyl oxidase-like protein partial & custom\\ \hline
NA & 7572 & NADH dehydrogenase [ubiquinone] 1 alpha subcomplex subunit 6 partial & custom\\ \hline
NA & 7573 & Protein phosphatase 1 regulatory subunit 11 partial & custom\\ \hline
NA & 7577 & hypothetical protein X975 06657 partial & custom\\ \hline
NA & 7580 & hypothetical protein X975 00950 partial & custom\\ \hline
NA & 7583 & hypothetical protein X975 17375 partial & custom\\ \hline
NA & 7590 & Cleavage stimulation factor subunit 3 partial & custom\\ \hline
NA & 7592 & Transmembrane protein 8A partial & custom\\ \hline
90403 & 7600 & Vesicle transport through interaction with t-SNAREs-like protein 1A partial & custom\\ \hline
NA & 7604 & ADP-ribosylation factor-like protein 6-interacting protein 1 partial & custom\\ \hline
NA & 7607 & Actin-related protein 2/3 complex subunit 5 partial & custom\\ \hline
NA & 7612 & Transcription factor Sp9 partial & custom\\ \hline
NA & 7623 & Protein spaetzle partial & custom\\ \hline
NA & 7625 & DNA replication complex GINS protein SLD5 partial & custom\\ \hline
89809 & 7663 & Ribosome biogenesis protein BRX1-like protein partial & custom\\ \hline
NA & 7664 & hypothetical protein X975 24843 partial & custom\\ \hline
NA & 7665 & GPI-anchor transamidase partial & custom\\ \hline
NA & 7666 & Ras-related protein Rab-23 partial & custom\\ \hline
NA & 7667 & Xaa-Pro dipeptidase partial & custom\\ \hline
NA & 7669 & Protein misato-like protein partial & custom\\ \hline
NA & 7670 & Ribosomal RNA-processing protein 8 partial & custom\\ \hline
NA & 7671 & WD repeat and HMG-box DNA-binding protein 1 partial & custom\\ \hline
NA & 7672 & YrdC domain-containing protein mitochondrial partial & custom\\ \hline
NA & 7673 & hypothetical protein X975 10626 partial & custom\\ \hline
NA & 7674 & NAD-dependent lysine demalonylase and desuccinylase sirtuin-5 mitochondrial partial & custom\\ \hline
NA & 7679 & Hermansky-Pudlak syndrome 3 protein-like protein partial & custom\\ \hline
NA & 7680 & Glutamyl aminopeptidase partial & custom\\ \hline
NA & 7682 & KIF1-binding protein-like protein partial & custom\\ \hline
NA & 7683 & DNA mismatch repair protein Mlh3 partial & custom\\ \hline
NA & 7684 & Dephospho-CoA kinase domain-containing protein partial & custom\\ \hline
NA & 7685 & Importin-13 partial & custom\\ \hline
NA & 7686 & G protein-coupled receptor kinase 5 partial & custom\\ \hline
NA & 7687 & Intraflagellar transport protein 81-like protein partial & custom\\ \hline
NA & 7689 & hypothetical protein X975 18367 partial & custom\\ \hline
NA & 7690 & Eukaryotic translation initiation factor 4E partial & custom\\ \hline
NA & 7692 & DNA-directed RNA polymerase II subunit RPB7 partial & custom\\ \hline
NA & 7693 & Tudor domain-containing protein 5 partial & custom\\ \hline
90239 & 7694 & 60S ribosomal protein L19 partial & custom\\ \hline
NA & 7695 & Rab-like protein 5 partial & custom\\ \hline
NA & 7696 & Eukaryotic translation initiation factor 4E-binding protein 1 partial & custom\\ \hline
NA & 7697 & GATA zinc finger domain-containing protein 1 partial & custom\\ \hline
90430 & 7698 & putative small nuclear ribonucleoprotein Sm D2 partial & custom\\ \hline
89671 & 7699 & 60S ribosomal protein L18 partial & custom\\ \hline
90361 & 7702 & PREDICTED: 40S ribosomal protein S8-like & nr\\ \hline
89966 & 7703 & 60S ribosomal protein L44 partial & custom\\ \hline
NA & 7704 & GTP-binding protein 8 partial & custom\\ \hline
NA & 7705 & Coiled-coil domain-containing protein 58 partial & custom\\ \hline
NA & 7706 & FRAS1-related extracellular matrix protein 1 partial & custom\\ \hline
NA & 7708 & Transcription initiation factor IIA subunit 2 partial & custom\\ \hline
NA & 7709 & U6 snRNA-associated Sm-like protein LSm7 partial & custom\\ \hline
NA & 7710 & hypothetical protein X975 05234 partial & custom\\ \hline
NA & 7711 & hypothetical protein X975 07387 partial & custom\\ \hline
NA & 7712 & hypothetical protein X975 00393 partial & custom\\ \hline
NA & 7713 & hypothetical protein X975 20400 partial & custom\\ \hline
NA & 7714 & N-alpha-acetyltransferase 10 partial & custom\\ \hline
NA & 7715 & hypothetical protein X975 12171 partial & custom\\ \hline
NA & 7716 & Asparagine synthetase domain-containing protein 1 partial & custom\\ \hline
90416 & 7717 & Disintegrin and metalloproteinase domain-containing protein 10 partial & custom\\ \hline
NA & 7718 & hypothetical protein X975 10055 partial & custom\\ \hline
NA & 7719 & Alanine--tRNA ligase mitochondrial partial & custom\\ \hline
NA & 7720 & Poly(ADP-ribose) glycohydrolase ARH3 partial & custom\\ \hline
NA & 7721 & Biogenesis of lysosome-related organelles complex 1 subunit 2 partial & custom\\ \hline
NA & 7730 & hypothetical protein X975 18919 partial & custom\\ \hline
NA & 7742 & INO80 complex subunit B partial & custom\\ \hline
NA & 7761 & Heat shock protein 67B2 partial & custom\\ \hline
NA & 7765 & Serine/arginine-rich splicing factor 7 partial & custom\\ \hline
NA & 7771 & DnaJ-like protein subfamily C member 30 partial & custom\\ \hline
NA & 7773 & 28S ribosomal protein S18a mitochondrial partial & custom\\ \hline
NA & 7774 & Syntaxin-7 partial & custom\\ \hline
NA & 7779 & putative peptidyl-tRNA hydrolase PTRHD1 partial & custom\\ \hline
NA & 7780 & 28S ribosomal protein S33 mitochondrial partial & custom\\ \hline
89923 & 7781 & Cytochrome c oxidase subunit 5B mitochondrial partial & custom\\ \hline
NA & 7782 & Receptor expression-enhancing protein 4 partial & custom\\ \hline
NA & 7784 & hypothetical protein X975 25077 partial & custom\\ \hline
90405 & 7787 & 3-hydroxyacyl-CoA dehydratase 1 partial & custom\\ \hline
NA & 7794 & Ribonuclease H2 subunit C partial & custom\\ \hline
NA & 7799 & Protein spaetzle partial & custom\\ \hline
NA & 7804 & PREDICTED: all-trans retinoic acid-induced differentiation factor-like & nr\\ \hline
NA & 7809 & hypothetical protein X975 01033 partial & custom\\ \hline
NA & 7816 & NA & nr\\ \hline
NA & 7837 & Glutathione S-transferase 1 partial & custom\\ \hline
NA & 7845 & hypothetical protein X975 07973 partial & custom\\ \hline
NA & 7847 & Immunoglobulin superfamily containing leucine-rich repeat protein partial & custom\\ \hline
NA & 7857 & hypothetical protein X975 14061 partial & custom\\ \hline
NA & 7860 & Thioredoxin-like protein 4B partial & custom\\ \hline
NA & 7890 & Fibroblast growth factor receptor-like 1 partial & custom\\ \hline
NA & 7896 & Peroxisomal membrane protein PEX14 partial & custom\\ \hline
NA & 7897 & Rab GTPase-binding effector protein 1 partial & custom\\ \hline
NA & 7899 & Trafficking protein particle complex subunit 1 partial & custom\\ \hline
NA & 7900 & DNA repair protein complementing XP-A cells-like protein partial & custom\\ \hline
NA & 7902 & Techylectin-5A partial & custom\\ \hline
NA & 7903 & La-related protein 7 partial & custom\\ \hline
NA & 7908 & Receptor-binding cancer antigen partial & custom\\ \hline
NA & 7921 & PREDICTED: UPF0669 protein C6orf120 homolog & nr\\ \hline
NA & 7923 & 3-phosphoinositide-dependent protein kinase 1 partial & custom\\ \hline
NA & 7933 & Ras-related protein Rab-27A partial & custom\\ \hline
NA & 7953 & hypothetical protein X975 19126 partial & custom\\ \hline
NA & 7968 & PREDICTED: RNA polymerase II elongation factor ELL-like & nr\\ \hline
NA & 7969 & N-acylneuraminate-9-phosphatase partial & custom\\ \hline
NA & 7972 & Retinol dehydrogenase 3 partial & custom\\ \hline
NA & 7973 & hypothetical protein X975 12626 partial & custom\\ \hline
NA & 7974 & hypothetical protein X975 25143 partial & custom\\ \hline
NA & 7975 & Ribonuclease P protein subunit p30 partial & custom\\ \hline
NA & 7976 & PREDICTED: transcription and mRNA export factor ENY2 & nr\\ \hline
NA & 7977 & General transcription factor 3C polypeptide 6 partial & custom\\ \hline
NA & 7982 & putative nuclease HARBI1 partial & custom\\ \hline
NA & 7983 & Death domain-associated protein 6 partial & custom\\ \hline
NA & 7984 & U11/U12 small nuclear ribonucleoprotein partial & custom\\ \hline
NA & 7988 & Cell division cycle protein 20-like protein partial & custom\\ \hline
NA & 7991 & Transmembrane protein 222 partial & custom\\ \hline
NA & 7997 & Alpha-tocopherol transfer protein-like protein partial & custom\\ \hline
NA & 8003 & Peroxisome assembly protein 12 partial & custom\\ \hline
NA & 8008 & G-protein coupled receptor Mth2 partial & custom\\ \hline
NA & 8013 & Chromodomain Y-like protein partial & custom\\ \hline
89670 & 8015 & PREDICTED: 40S ribosomal protein S12, mitochondrial-like & nr\\ \hline
NA & 8020 & Protein FAM114A2 partial & custom\\ \hline
NA & 8024 & hypothetical protein X975 05541 partial & custom\\ \hline
NA & 8034 & hypothetical protein X975 08854 partial & custom\\ \hline
NA & 8037 & UDP-GalNAc:beta-13-N-acetylgalactosaminyltransferase 2 partial & custom\\ \hline
NA & 8043 & tRNA 2'-phosphotransferase 1 partial & custom\\ \hline
NA & 8063 & hypothetical protein X975 24139 partial & custom\\ \hline
90391 & 8070 & Alanine aminotransferase 2 partial & custom\\ \hline
NA & 8073 & hypothetical protein X975 20395 partial & custom\\ \hline
NA & 8075 & Renalase partial & custom\\ \hline
NA & 8080 & UPF0047 protein yjbQ partial & custom\\ \hline
NA & 8083 & Exportin-6 partial & custom\\ \hline
NA & 8086 & Acyl carrier protein mitochondrial partial & custom\\ \hline
NA & 8091 & Tryptophan--tRNA ligase mitochondrial partial & custom\\ \hline
NA & 8094 & Glutamate-gated chloride channel partial & custom\\ \hline
NA & 8104 & 39S ribosomal protein L43 mitochondrial partial & custom\\ \hline
NA & 8110 & hypothetical protein X975 11725 partial & custom\\ \hline
NA & 8112 & Single-strand selective monofunctional uracil DNA glycosylase partial & custom\\ \hline
NA & 8113 & Intraflagellar transport protein 27-like protein partial & custom\\ \hline
89756 & 8118 & Rho GTPase-activating protein 1 partial & custom\\ \hline
NA & 8129 & Transmembrane channel-like protein 7 partial & custom\\ \hline
NA & 8141 & Protein farnesyltransferase subunit beta partial & custom\\ \hline
NA & 8145 & hypothetical protein X975 23521 partial & custom\\ \hline
NA & 8149 & Ankyrin repeat and SAM domain-containing protein 6 partial & custom\\ \hline
NA & 8151 & Serine/threonine-protein kinase Nek1 partial & custom\\ \hline
NA & 8153 & rho gtpase-activating protein 20 & nr\\ \hline
NA & 8155 & Transmembrane protein 185B partial & custom\\ \hline
NA & 8157 & Cysteine protease ATG4C partial & custom\\ \hline
NA & 8158 & cAMP-regulated phosphoprotein 21 partial & custom\\ \hline
89941 & 8159 & Mitochondrial intermembrane space import and assembly protein 40-B partial & custom\\ \hline
NA & 8161 & Selenocysteine-specific elongation factor partial & custom\\ \hline
NA & 8164 & TM2 domain-containing protein partial & custom\\ \hline
NA & 8168 & Mitochondrial inner membrane protease ATP23-like protein partial & custom\\ \hline
NA & 8178 & Laminin subunit alpha-2 partial & custom\\ \hline
NA & 8181 & PREDICTED: vacuolar protein-sorting-associated protein 36-like & nr\\ \hline
NA & 8187 & hypothetical protein X975 26977 partial & custom\\ \hline
NA & 8197 & hypothetical protein X975 01071 partial & custom\\ \hline
NA & 8203 & Mitochondrial fission process protein 1 partial & custom\\ \hline
NA & 8208 & Fatty acid-binding protein partial & custom\\ \hline
NA & 8216 & hypothetical protein X975 09663 partial & custom\\ \hline
NA & 8222 & Cytoplasmic tRNA 2-thiolation protein 2 B partial & custom\\ \hline
NA & 8226 & tRNA-splicing endonuclease subunit Sen2 partial & custom\\ \hline
NA & 8227 & Serine--tRNA ligase partial & custom\\ \hline
NA & 8237 & GTP-binding protein SAR1b partial & custom\\ \hline
NA & 8239 & ADP-ribosylation factor 1 partial & custom\\ \hline
NA & 8269 & Zinc finger protein 36 C3H1 type-like 1 partial & custom\\ \hline
NA & 8281 & Protein NDNF partial & custom\\ \hline
NA & 8290 & Methyltransferase-like protein 21D partial & custom\\ \hline
NA & 8296 & Transmembrane protein 63B partial & custom\\ \hline
NA & 8302 & RNA pseudouridylate synthase domain-containing protein 1 partial & custom\\ \hline
NA & 8307 & Intraflagellar transport protein 172-like protein partial & custom\\ \hline
NA & 8311 & Acidic leucine-rich nuclear phosphoprotein 32 family member A partial & custom\\ \hline
NA & 8312 & HEAT repeat-containing protein 1 partial & custom\\ \hline
NA & 8313 & Sulfotransferase family cytosolic 1B member 1 partial & custom\\ \hline
NA & 8318 & hypothetical protein X975 22437 partial & custom\\ \hline
NA & 8319 & Transmembrane protein 70-like protein mitochondrial partial & custom\\ \hline
NA & 8325 & hypothetical protein X975 24386 partial & custom\\ \hline
NA & 8331 & 39S ribosomal protein L10 mitochondrial partial & custom\\ \hline
NA & 8334 & hypothetical protein X975 03325 partial & custom\\ \hline
NA & 8335 & Pyruvate dehydrogenase protein X component partial & custom\\ \hline
NA & 8340 & Pleckstrin domain-containing family M member 3 partial & custom\\ \hline
NA & 8344 & hypothetical protein X975 24110 partial & custom\\ \hline
90025 & 8371 & Rap guanine nucleotide exchange factor 1 partial & custom\\ \hline
NA & 8376 & Protein UBASH3A-like protein partial & custom\\ \hline
NA & 8387 & Glycosyltransferase-like protein LARGE2 partial & custom\\ \hline
90547 & 8392 & CAD protein partial & custom\\ \hline
NA & 8408 & tRNA (cytosine-5-)-methyltransferase partial & custom\\ \hline
NA & 8410 & Protein N-terminal glutamine amidohydrolase partial & custom\\ \hline
NA & 8411 & Fibronectin type-III domain-containing protein 3A partial & custom\\ \hline
NA & 8429 & Uracil-DNA glycosylase partial & custom\\ \hline
NA & 8432 & hypothetical protein X975 21317 partial & custom\\ \hline
NA & 8436 & Nuclear speckle splicing regulatory protein 1 partial & custom\\ \hline
NA & 8437 & PREDICTED: DNA damage-binding protein 2-like isoform & nr\\ \hline
NA & 8438 & hypothetical protein X975 18516 partial & custom\\ \hline
NA & 8440 & Mannose-1-phosphate guanyltransferase beta-A partial & custom\\ \hline
NA & 8441 & Target of rapamycin complex 2 subunit MAPKAP1 partial & custom\\ \hline
NA & 8446 & Transmembrane and ubiquitin-like domain-containing protein 1 partial & custom\\ \hline
NA & 8449 & 2-aminoethanethiol dioxygenase partial & custom\\ \hline
NA & 8450 & Transcription elongation factor SPT4 partial & custom\\ \hline
NA & 8455 & Diacylglycerol O-acyltransferase 1 partial & custom\\ \hline
NA & 8460 & Exosome complex component MTR3 partial & custom\\ \hline
NA & 8468 & COMM domain-containing protein 4 partial & custom\\ \hline
NA & 8473 & hypothetical protein X975 15998 partial & custom\\ \hline
NA & 8497 & Chondroitin proteoglycan-2 partial & custom\\ \hline
NA & 8512 & hypothetical protein X975 19816 partial & custom\\ \hline
NA & 8518 & FIT family protein partial & custom\\ \hline
NA & 8519 & Epithelial splicing regulatory protein 2 partial & custom\\ \hline
NA & 8566 & Valine--tRNA ligase partial & custom\\ \hline
90210 & 8569 & Surfeit locus protein 4-like protein partial & custom\\ \hline
NA & 8570 & hypothetical protein X975 12389 partial & custom\\ \hline
NA & 8571 & hypothetical protein X975 20990 partial & custom\\ \hline
89903 & 8573 & Transcription initiation factor TFIID subunit 13 partial & custom\\ \hline
NA & 8574 & Rho guanine nucleotide exchange factor 17 partial & custom\\ \hline
NA & 8575 & hypothetical protein X975 26350 partial & custom\\ \hline
NA & 8576 & E3 SUMO-protein ligase PIAS2 partial & custom\\ \hline
NA & 8577 & Tail-anchored protein insertion receptor WRB partial & custom\\ \hline
90159 & 8579 & Sodium/glucose cotransporter 1 partial & custom\\ \hline
NA & 8580 & TGF-beta-activated kinase 1 and MAP3K7-binding protein 1 partial & custom\\ \hline
NA & 8581 & Nephrocystin-1 partial & custom\\ \hline
NA & 8584 & Gamma-tubulin complex component 2 partial & custom\\ \hline
NA & 8586 & DNA polymerase delta subunit 3 partial & custom\\ \hline
NA & 8590 & Ankyrin repeat and MYND domain-containing protein 2 partial & custom\\ \hline
NA & 8592 & Formimidoyltransferase-cyclodeaminase partial & custom\\ \hline
NA & 8593 & Golgin subfamily A member 3 partial & custom\\ \hline
NA & 8594 & putative palmitoyltransferase ZDHHC6 partial & custom\\ \hline
NA & 8597 & Mitochondrial inner membrane protease subunit 1 partial & custom\\ \hline
NA & 8598 & Alkylated DNA repair protein alkB-like protein partial & custom\\ \hline
NA & 8599 & hypothetical protein X975 17379 partial & custom\\ \hline
NA & 8606 & conserved hypothetical protein & nr\\ \hline
NA & 8607 & Nephrin partial & custom\\ \hline
NA & 8610 & NADH dehydrogenase [ubiquinone] iron-sulfur protein 6 mitochondrial partial & custom\\ \hline
NA & 8611 & 60S ribosomal protein L34 partial & custom\\ \hline
NA & 8613 & Protein MTO1-like protein mitochondrial partial & custom\\ \hline
NA & 8614 & Ras-like GTP-binding protein rhoA partial & custom\\ \hline
NA & 8615 & Acyl-CoA-binding domain-containing protein 5-B partial & custom\\ \hline
NA & 8616 & Craniofacial development protein 1 partial & custom\\ \hline
NA & 8617 & Nesprin-2 partial & custom\\ \hline
NA & 8618 & Mitochondrial inner membrane protease subunit 2 partial & custom\\ \hline
89757 & 8619 & hypothetical protein X975 14513 partial & custom\\ \hline
NA & 8621 & D-beta-hydroxybutyrate dehydrogenase mitochondrial partial & custom\\ \hline
NA & 8623 & hypothetical protein X975 00429 partial & custom\\ \hline
NA & 8625 & Methylmalonic aciduria type A-like protein mitochondrial partial & custom\\ \hline
NA & 8626 & Ras association domain-containing protein 1 partial & custom\\ \hline
NA & 8627 & Protein FRA10AC1-like protein partial & custom\\ \hline
NA & 8628 & p53-induced protein with a death partial & custom\\ \hline
NA & 8631 & PREDICTED: CDK-activating kinase assembly factor MAT1-like & nr\\ \hline
NA & 8632 & putative tyrosine--tRNA ligase mitochondrial partial & custom\\ \hline
NA & 8633 & Histone acetyltransferase KAT2B partial & custom\\ \hline
NA & 8635 & PREDICTED: ADP-ribosylation factor-like protein 2-binding protein isoform & nr\\ \hline
NA & 8636 & CaiB/baiF CoA-transferase family protein partial & custom\\ \hline
NA & 8638 & WD repeat-containing protein 92 partial & custom\\ \hline
NA & 8667 & hypothetical protein X975 08855 partial & custom\\ \hline
NA & 8719 & hypothetical protein X975 01092 partial & custom\\ \hline
NA & 8728 & Transmembrane protein 14C partial & custom\\ \hline
NA & 8731 & Heterogeneous nuclear ribonucleoprotein 27C partial & custom\\ \hline
NA & 8733 & Zinc finger CCCH domain-containing protein 11A partial & custom\\ \hline
NA & 8735 & 2'5'-phosphodiesterase 12 partial & custom\\ \hline
NA & 8818 & Papilin partial & custom\\ \hline
NA & 8880 & PREDICTED: protein FAM206A & nr\\ \hline
NA & 8882 & Protein spaetzle partial & custom\\ \hline
NA & 8912 & P3 protein partial & custom\\ \hline
NA & 8956 & Ubiquitin-conjugating enzyme E2 partial & custom\\ \hline
NA & 8957 & Glutaredoxin-2 mitochondrial partial & custom\\ \hline
NA & 8961 & hypothetical protein X975 22064 partial & custom\\ \hline
NA & 8979 & Tryptase partial & custom\\ \hline
NA & 8980 & Chitotriosidase-1 partial & custom\\ \hline
NA & 8982 & GA-binding protein alpha chain partial & custom\\ \hline
NA & 9039 & hypothetical protein X975 10811 partial & custom\\ \hline
NA & 9045 & putative RNA polymerase II nuclear localization protein SLC7A6OS partial & custom\\ \hline
NA & 9047 & Zinc finger matrin-type protein 5 partial & custom\\ \hline
NA & 9057 & PREDICTED: cyclin-dependent kinase 2-interacting protein & nr\\ \hline
NA & 9060 & Transmembrane protein 120-like protein partial & custom\\ \hline
NA & 9072 & Protein BTG2 partial & custom\\ \hline
NA & 9073 & Fanconi-associated nuclease 1 partial & custom\\ \hline
NA & 9077 & NA & nr\\ \hline
NA & 9081 & Required for meiotic nuclear division protein 1-like protein partial & custom\\ \hline
NA & 9109 & GTP-binding protein Rit1 partial & custom\\ \hline
NA & 9118 & Peptidoglycan-recognition protein SC2 partial & custom\\ \hline
NA & 9120 & Beta-14-N-acetylgalactosaminyltransferase bre-4 partial & custom\\ \hline
NA & 9124 & Globin partial & custom\\ \hline
NA & 9132 & PREDICTED: myosin heavy chain, muscle-like & nr\\ \hline
NA & 9143 & hypothetical protein X975 18827 partial & custom\\ \hline
NA & 9183 & hypothetical protein X975 19496 partial & custom\\ \hline
NA & 9188 & putative ribosome-binding factor A mitochondrial partial & custom\\ \hline
NA & 9202 & Secernin-2 partial & custom\\ \hline
NA & 9203 & Innexin inx2 partial & custom\\ \hline
NA & 9212 & hypothetical protein X975 19700 partial & custom\\ \hline
NA & 9234 & AMME syndrome candidate 1 protein-like protein partial & custom\\ \hline
NA & 9249 & Tyrosine-protein phosphatase Lar partial & custom\\ \hline
NA & 9283 & Histone-lysine N-methyltransferase SUV420H1-A partial & custom\\ \hline
NA & 9298 & Transposable element Hobo transposase partial & custom\\ \hline
NA & 9309 & Round spermatid basic protein 1-like protein partial & custom\\ \hline
NA & 9318 & tRNA-specific adenosine deaminase-like protein 3 partial & custom\\ \hline
NA & 9326 & ADP-ribosylation factor 4 partial & custom\\ \hline
NA & 9352 & Cytosolic endo-beta-N-acetylglucosaminidase partial & custom\\ \hline
NA & 9357 & Activating signal cointegrator 1 complex subunit 3 partial & custom\\ \hline
NA & 9358 & hypothetical protein X975 17122 partial & custom\\ \hline
90579 & 9359 & G2/mitotic-specific cyclin-B3 partial & custom\\ \hline
NA & 9405 & DNA repair protein XRCC4 partial & custom\\ \hline
NA & 9435 & DNA-directed RNA polymerase I subunit RPA49 partial & custom\\ \hline
NA & 9449 & Ribonuclease P protein subunit p20 partial & custom\\ \hline
NA & 9455 & Protein BTG1 partial & custom\\ \hline
NA & 9466 & putative ATP-dependent RNA helicase DDX4 partial & custom\\ \hline
NA & 9486 & Leucine-rich repeat-containing protein partial & custom\\ \hline
NA & 9496 & Lysosomal Pro-X carboxypeptidase partial & custom\\ \hline
NA & 9522 & NA & nr\\ \hline
NA & 9533 & Ataxin-10 partial & custom\\ \hline
NA & 9618 & FERM and PDZ domain-containing protein 4 partial & custom\\ \hline
NA & 9619 & Cob(I)yrinic acid ac-diamide adenosyltransferase mitochondrial partial & custom\\ \hline
NA & 9621 & Poly(A) RNA polymerase mitochondrial partial & custom\\ \hline
NA & 9622 & Tectonic-3 partial & custom\\ \hline
NA & 9627 & Ninjurin-1 partial & custom\\ \hline
NA & 9629 & Ubiquitin carboxyl-terminal hydrolase 3 partial & custom\\ \hline
NA & 9632 & F-box only protein 28 partial & custom\\ \hline
90201 & 9637 & PREDICTED: PHD finger-like domain-containing protein 5A & nr\\ \hline
NA & 9643 & Synaptophysin partial & custom\\ \hline
NA & 9644 & RecQ-mediated genome instability protein 1 partial & custom\\ \hline
NA & 9645 & Trafficking protein particle complex subunit 2 partial & custom\\ \hline
NA & 9647 & Repulsive guidance molecule A partial & custom\\ \hline
NA & 9648 & Ethanolaminephosphotransferase 1 partial & custom\\ \hline
NA & 9652 & A disintegrin and metalloproteinase with thrombospondin motifs 7 partial & custom\\ \hline
NA & 9653 & F-box only protein 22 partial & custom\\ \hline
NA & 9654 & Peroxisomal membrane protein 11B partial & custom\\ \hline
NA & 9656 & hypothetical protein X975 26154 partial & custom\\ \hline
NA & 9658 & RNA-binding protein 26 partial & custom\\ \hline
NA & 9662 & hypothetical protein X975 22098 partial & custom\\ \hline
NA & 9664 & Rhomboid-related protein 3 partial & custom\\ \hline
NA & 9665 & Disintegrin and metalloproteinase domain-containing protein 23 partial & custom\\ \hline
NA & 9674 & Trifunctional nucleotide phosphoesterase protein YfkN partial & custom\\ \hline
NA & 9680 & hypothetical protein X975 15151 partial & custom\\ \hline
NA & 9685 & HRAS-like suppressor partial & custom\\ \hline
NA & 9690 & WD repeat domain-containing protein 83 partial & custom\\ \hline
NA & 9691 & Serine/threonine-protein kinase LMTK1 partial & custom\\ \hline
89998 & 9693 & Protein jagunal partial & custom\\ \hline
NA & 9695 & DNA (cytosine-5)-methyltransferase PliMCI partial & custom\\ \hline
NA & 9696 & Acylphosphatase-2 partial & custom\\ \hline
NA & 9697 & 39S ribosomal protein L14 mitochondrial partial & custom\\ \hline
NA & 9699 & Integrator complex subunit 5 partial & custom\\ \hline
89889 & 9700 & Helicase SKI2W partial & custom\\ \hline
NA & 9702 & Uroporphyrinogen decarboxylase partial & custom\\ \hline
NA & 9703 & ATP synthase lipid-binding protein mitochondrial partial & custom\\ \hline
NA & 9707 & 39S ribosomal protein L21 mitochondrial partial & custom\\ \hline
NA & 9709 & putative arginine--tRNA ligase mitochondrial partial & custom\\ \hline
NA & 9713 & Myosin regulatory light chain 2 partial & custom\\ \hline
NA & 9719 & Protein lin-54-like protein partial & custom\\ \hline
NA & 9720 & Trafficking protein particle complex subunit 5 partial & custom\\ \hline
NA & 9721 & Calmodulin-like protein 4 partial & custom\\ \hline
NA & 9787 & NA & nr\\ \hline
NA & 9852 & Integrin alpha-PS1 partial & custom\\ \hline
NA & 10030 & STAM-binding protein-like A partial & custom\\ \hline
NA & 10236 & Telomere-associated protein RIF1 partial & custom\\ \hline
NA & 10568 & DNA-directed RNA polymerase mitochondrial partial & custom\\ \hline
NA & 10569 & Kalirin partial & custom\\ \hline
NA & 10628 & Three prime repair exonuclease 2 partial & custom\\ \hline
NA & 10673 & Germ cell-less protein-like 1 partial & custom\\ \hline
NA & 11025 & Calcium/calmodulin-dependent protein kinase type 1 partial & custom\\ \hline
NA & 11028 & 28S ribosomal protein S18b mitochondrial partial & custom\\ \hline
NA & 11033 & Transmembrane protein 173 partial & custom\\ \hline
NA & 11034 & hypothetical protein X975 22111 partial & custom\\ \hline
NA & 11035 & hypothetical protein X975 20920 partial & custom\\ \hline
NA & 11036 & PREDICTED: uncharacterized protein LOC106462232 & nr\\ \hline
NA & 11038 & hypothetical protein X975 19857 partial & custom\\ \hline
NA & 11039 & hypothetical protein X975 20897 partial & custom\\ \hline
NA & 11042 & Heat shock protein beta-11 partial & custom\\ \hline
NA & 11046 & PREDICTED: uncharacterized protein LOC106468561 & nr\\ \hline
NA & 11048 & Dermal papilla-derived protein 6-like protein partial & custom\\ \hline
NA & 11052 & CCAAT/enhancer-binding protein gamma partial & custom\\ \hline
NA & 11053 & NA & nr\\ \hline
NA & 11056 & CTD small phosphatase-like protein 2 partial & custom\\ \hline
NA & 11058 & Chaperone protein DnaJ partial & custom\\ \hline
NA & 11059 & CAP-Gly domain-containing linker protein 4 partial & custom\\ \hline
NA & 11060 & Peptidyl-prolyl cis-trans isomerase FKBP6 partial & custom\\ \hline
NA & 11061 & Glycolipid transfer protein domain-containing protein 1 partial & custom\\ \hline
NA & 11062 & N-acyl-phosphatidylethanolamine-hydrolyzing phospholipase D partial & custom\\ \hline
NA & 11063 & Serine--tRNA ligase mitochondrial partial & custom\\ \hline
NA & 11067 & hypothetical protein X975 07422 partial & custom\\ \hline
NA & 11069 & Toll-interacting protein partial & custom\\ \hline
NA & 11072 & Oxysterol-binding protein-related protein 11 partial & custom\\ \hline
NA & 11075 & hypothetical protein X975 14457 partial & custom\\ \hline
NA & 11077 & Zinc finger BED domain-containing protein 4 partial & custom\\ \hline
NA & 11080 & Ras-related C3 botulinum toxin substrate 1 partial & custom\\ \hline
NA & 11082 & Vacuolar protein-sorting-associated protein 25 partial & custom\\ \hline
NA & 11085 & hypothetical protein X975 14012 partial & custom\\ \hline
NA & 11086 & Werner syndrome ATP-dependent helicase partial & custom\\ \hline
NA & 11092 & hypothetical protein X975 06161 partial & custom\\ \hline
NA & 11094 & putative E3 ubiquitin-protein ligase MYCBP2 partial & custom\\ \hline
NA & 11095 & Monocarboxylate transporter 12 partial & custom\\ \hline
NA & 11098 & Zinc finger protein 511 partial & custom\\ \hline
NA & 11099 & PREDICTED: anaphase-promoting complex subunit 4-like & nr\\ \hline
NA & 11102 & hypothetical protein X975 19798 partial & custom\\ \hline
NA & 11111 & hypothetical protein X975 13625 partial & custom\\ \hline
NA & 11112 & hypothetical protein X975 13639 partial & custom\\ \hline
NA & 11117 & Zonadhesin partial & custom\\ \hline
90435 & 11126 & Mannose-P-dolichol utilization defect 1 protein-like protein partial & custom\\ \hline
NA & 11127 & Small nuclear ribonucleoprotein-associated protein B partial & custom\\ \hline
NA & 11136 & putative 60S ribosomal protein L37-A partial & custom\\ \hline
89706 & 11139 & Ras-related protein Rab-39B partial & custom\\ \hline
NA & 11140 & RNA-binding protein 48 & nr\\ \hline
90501 & 11141 & Ras-related protein Rap-1b partial & custom\\ \hline
NA & 11142 & E3 ubiquitin-protein ligase SIAH1 partial & custom\\ \hline
NA & 11143 & USP6 N-terminal-like protein partial & custom\\ \hline
NA & 11144 & Heterogeneous nuclear ribonucleoprotein F partial & custom\\ \hline
NA & 11147 & hypothetical protein X975 06894 partial & custom\\ \hline
NA & 11148 & putative exonuclease mut-7-like protein partial & custom\\ \hline
NA & 11149 & Tensin-1 partial & custom\\ \hline
NA & 11155 & hypothetical protein X975 05048 partial & custom\\ \hline
NA & 11156 & Cell cycle checkpoint protein RAD1 partial & custom\\ \hline
NA & 11157 & Protein DEK partial & custom\\ \hline
NA & 11159 & hypothetical protein X975 19611 partial & custom\\ \hline
NA & 11169 & Transcription initiation protein SPT3-like protein partial & custom\\ \hline
NA & 11177 & Regulator of microtubule dynamics protein 2 partial & custom\\ \hline
NA & 11178 & Kinetochore protein NDC80-like protein partial & custom\\ \hline
NA & 11180 & Poly [ADP-ribose] polymerase 1 partial & custom\\ \hline
NA & 11181 & conserved hypothetical protein & nr\\ \hline
NA & 11183 & putative asparagine--tRNA ligase mitochondrial partial & custom\\ \hline
\end{longtable}
